# Supplementary material for: Aberrant Expression of ADARB1 Facilitates Temozolomide Chemoresistance and Immune Infiltration in Glioblastoma
Source: Front Pharmacol. 2022 Feb 1;13:768743. doi: 10.3389/fphar.2022.768743 (PMC8844449; doi:10.3389/fphar.2022.768743)
Supplement: Supplementary file 2 [file Table2.xlsx]

## Sheet: Table S2 cBioPortal co-expressi
Table S2. The co-expressed genes of ADARB1 from cBioPortal database
Correlated Gene	Cytoband	Spearman's Correlation	p-Value	q-Value
CACNA1C	12p13.33	0.586715	8.85307e-15	1.76309e-10
MNT	17p13.3	0.564604	1.39875e-13	6.77556e-10
TIMM8B	11q23.1	-0.563053	1.68463e-13	6.77556e-10
TRAPPC10	21q22.3	0.562537	1.7917e-13	6.77556e-10
SLIT3	5q34-q35.1	0.562045	1.90001e-13	6.77556e-10
CROCC	1p36.13	0.560597	2.25715e-13	6.77556e-10
HERC1	15q22.31	0.560144	2.38157e-13	6.77556e-10
MYH11	16p13.11	0.550803	7.07818e-13	1.53653e-09
ULK1	12q24.33	0.550487	7.33982e-13	1.53653e-09
TSPYL2	Xp11.22	0.550051	7.71546e-13	1.53653e-09
PCNT	21q22.3	0.54502	1.36613e-12	2.47332e-09
DLG3	Xq13.1	0.540631	2.23167e-12	3.70364e-09
DIP2A	21q22.3	0.538939	2.69156e-12	4.12327e-09
SHANK3	22q13.33	0.538132	2.94199e-12	4.18498e-09
SEPTIN2	2q37.3	-0.536049	3.69715e-12	4.90859e-09
MIR600HG	9q33.3	0.534609	4.32636e-12	5.38497e-09
ZNF33A	10p11.1	0.532594	5.38321e-12	6.30627e-09
UBE2N	12q22	-0.531027	6.37437e-12	6.63913e-09
MUC6	11p15.5	0.530929	6.44163e-12	6.63913e-09
MEF2D	1q22	0.530086	7.05205e-12	6.63913e-09
CHD3	17p13.1	0.529999	7.11784e-12	6.63913e-09
RUSC2	9p13.3	0.52972	7.33421e-12	6.63913e-09
INTS12	4q24	-0.523851	1.3669e-11	1.18356e-08
PPP4C	16p11.2	-0.522158	1.63214e-11	1.35433e-08
KANSL2	12q13.11	-0.52141	1.76463e-11	1.4013e-08
DSTYK	1q32.1	0.521064	1.82947e-11	1.4013e-08
C15ORF62	15q15.1	0.519296	2.19791e-11	1.43577e-08
GBF1	10q24.32	0.519166	2.22766e-11	1.43577e-08
AAK1	2p13.3	0.51911	2.24074e-11	1.43577e-08
FLNB	3p14.3	0.518895	2.29113e-11	1.43577e-08
MICAL2	11p15.3	0.51884	2.30422e-11	1.43577e-08
NDUFA7	19p13.2	-0.518828	2.30703e-11	1.43577e-08
ZNF37A	10p11.1	0.518218	2.45705e-11	1.44152e-08
MAP3K3	17q23.3	0.518202	2.46104e-11	1.44152e-08
UBE2E1	3p24.2	-0.516761	2.85434e-11	1.62412e-08
MCM3AP	21q22.3	0.515404	3.28003e-11	1.81449e-08
GOLGA7	8p11.21	-0.514088	3.75111e-11	2.01901e-08
OGA	10q24.32	0.513691	3.9059e-11	2.047e-08
KDM2A	11q13.2	0.511931	4.66845e-11	2.3227e-08
ITSN1	21q22.11	0.511888	4.68892e-11	2.3227e-08
MRPS14	1q25.1	-0.511604	4.82509e-11	2.3227e-08
BNIP1	5q35.1	-0.511455	4.89849e-11	2.3227e-08
GOLGA2	9q34.11	0.510656	5.30928e-11	2.45894e-08
JCAD	10p11.23	0.510077	5.62737e-11	2.54702e-08
FIS1	7q22.1	-0.509455	5.9898e-11	2.65082e-08
STARD3NL	7p14.1	-0.507904	6.99474e-11	3.02827e-08
ZBTB40	1p36.12	0.505991	8.46046e-11	3.56542e-08
UQCR11	19p13.3	-0.505834	8.59352e-11	3.56542e-08
SETD1B	12q24.31	0.505239	9.11433e-11	3.70433e-08
OBSCN	1q42.13	0.504865	9.4575e-11	3.76692e-08
COA4	11q13.4	-0.504444	9.85899e-11	3.84984e-08
HIF1AN	10q24.31	0.504102	1.01975e-10	3.90546e-08
ZCCHC2	18q21.33	0.503259	1.10788e-10	4.15273e-08
TSEN15	1q25.3	-0.503094	1.12602e-10	4.15273e-08
MRPL54	19p13.3	-0.502704	1.16993e-10	4.23619e-08
C12ORF29	12q21.32	-0.501996	1.25403e-10	4.35521e-08
SNX11	17q21.32	-0.50198	1.25596e-10	4.35521e-08
NINL	20p11.21	0.501775	1.28136e-10	4.35521e-08
WDR37	10p15.3	0.501704	1.29027e-10	4.35521e-08
MRPL42	12q22	-0.500339	1.47418e-10	4.89307e-08
UPF2	10p14	0.498808	1.71042e-10	5.53425e-08
POC1B	12q21.33	-0.498732	1.72294e-10	5.53425e-08
ZFHX3	16q22.2-q22.3	0.497902	1.86704e-10	5.75959e-08
ZNF618	9q32	0.497894	1.86846e-10	5.75959e-08
TMEM128	4p16.3	-0.497831	1.87986e-10	5.75959e-08
TMEM218	11q24.2	-0.495209	2.41876e-10	7.29842e-08
TBC1D2B	15q24.3-q25.1	0.494985	2.47126e-10	7.34555e-08
SH3PXD2A	10q24.33	0.494662	2.54872e-10	7.37283e-08
PPIL1	6p21.2	-0.494639	2.55448e-10	7.37283e-08
PLEKHG5	1p36.31	0.494343	2.62754e-10	7.47536e-08
LSM10	1p34.3	-0.493536	2.83769e-10	7.78803e-08
ERCC8	5q12.1	-0.493493	2.84942e-10	7.78803e-08
SRI	7q21.12	-0.493473	2.85476e-10	7.78803e-08
SNX17	2p23.3	-0.492619	3.09628e-10	8.33275e-08
MROH1	8q24.3	0.492025	3.27586e-10	8.69849e-08
TMEM199	17q11.2	-0.49123	3.53189e-10	9.25494e-08
GOLGA3	12q24.33	0.490324	3.84695e-10	9.87686e-08
ADH5	4q23	-0.490265	3.86842e-10	9.87686e-08
ENOPH1	4q21.22	-0.490013	3.9613e-10	9.986e-08
RNF139	8q24.13	-0.489403	4.19528e-10	1.04436e-07
BICD2	9q22.31	0.489061	4.33221e-10	1.06513e-07
ATP8B2	1q21.3	0.487175	5.16838e-10	1.24649e-07
SON	21q22.11	0.48712	5.19502e-10	1.24649e-07
DTYMK	2q37.3	-0.486321	5.59649e-10	1.32683e-07
ALG8	11q14.1	-0.485857	5.84344e-10	1.36061e-07
NDUFB5	3q26.33	-0.485798	5.87558e-10	1.36061e-07
NSL1	1q32.3	-0.485026	6.3115e-10	1.42748e-07
TMEM9B	11p15.4	-0.485002	6.32533e-10	1.42748e-07
SPTB	14q23.3	0.4849	6.38558e-10	1.42748e-07
OGG1	3p25.3	-0.48479	6.45108e-10	1.42748e-07
PSMD13	11p15.5	-0.484077	6.89042e-10	1.49146e-07
KIAA0513	16q24.1	0.483912	6.99641e-10	1.49146e-07
FAM118B	11q24.2	-0.483865	7.02699e-10	1.49146e-07
SYNGAP1	6p21.32	0.483845	7.03976e-10	1.49146e-07
LAMTOR4	7q22.1	-0.48357	7.22101e-10	1.51375e-07
IQSEC1	3p25.2-p25.1	0.483262	7.42828e-10	1.5262e-07
COMMD10	5q23.1	-0.483255	7.43367e-10	1.5262e-07
SH3BP5	3p25.1	0.482487	7.97764e-10	1.62117e-07
KIAA2026	9p24.1	0.482089	8.2743e-10	1.66097e-07
C3ORF38	3p11.1	-0.482003	8.34031e-10	1.66097e-07
OTUD6B	8q21.3	-0.481838	8.46776e-10	1.66966e-07
NDUFC2	11q14.1	-0.481279	8.9127e-10	1.73385e-07
DOK5	20q13.2	-0.481212	8.96745e-10	1.73385e-07
ST3GAL1	8q24.22	0.480393	9.66425e-10	1.85061e-07
ABCD3	1p21.3	-0.480224	9.81468e-10	1.85725e-07
HIKESHI	11q14.2	-0.480145	9.88541e-10	1.85725e-07
PLEKHF2	8q22.1	-0.479653	1.03388e-09	1.92427e-07
SPCS2P4	1p35.3	-0.479425	1.05559e-09	1.94403e-07
AHCY	20q11.22	-0.479322	1.06546e-09	1.94403e-07
PLIN4	19p13.3	0.479212	1.0762e-09	1.94403e-07
CDK2AP1	12q24.31	-0.479137	1.08354e-09	1.94403e-07
BANF1	11q13.1	-0.478814	1.11579e-09	1.98401e-07
MTHFR	1p36.22	0.478681	1.12943e-09	1.99049e-07
PITPNM1	11q13.2	0.478358	1.16299e-09	2.03167e-07
PIGY	4q22.1	-0.478078	1.19283e-09	2.06567e-07
SNAPIN	1q21.3	-0.477948	1.20695e-09	2.0721e-07
COQ5	12q24.31	-0.47774	1.22996e-09	2.09356e-07
MRPL44	2q36.1	-0.476925	1.32396e-09	2.21575e-07
ZNF469	16q24.2	0.476854	1.33245e-09	2.21575e-07
CCDC167	6p21.2	-0.476826	1.33577e-09	2.21575e-07
SPTBN5	15q15.1	0.47674	1.34625e-09	2.21575e-07
TTC3	21q22.13	0.476555	1.3689e-09	2.23456e-07
LINC00205	21q22.3	0.476268	1.40481e-09	2.27454e-07
CAPZA2	7q31.2	-0.476031	1.435e-09	2.30468e-07
POMGNT1	1p34.1	-0.474595	1.63262e-09	2.60108e-07
RRN3P3	16p12.2	0.474429	1.65697e-09	2.61894e-07
MYO1C	17p13.3	0.473894	1.73826e-09	2.71353e-07
YWHAE	17p13.3	-0.473748	1.76104e-09	2.71353e-07
PEX19	1q23.2	-0.473642	1.77783e-09	2.71353e-07
NDUFB7	19p13.12	-0.473587	1.78661e-09	2.71353e-07
CHCHD5	2q14.1	-0.473528	1.79598e-09	2.71353e-07
RRP8	11p15.4	-0.473512	1.79858e-09	2.71353e-07
ASNA1	19p13.13	-0.472929	1.89451e-09	2.83677e-07
ANAPC11	17q25.3	-0.472689	1.93546e-09	2.87648e-07
UBL5	19p13.2	-0.472496	1.96898e-09	2.89236e-07
CEP170B	14q32.33	0.472461	1.9752e-09	2.89236e-07
SPRY3	Xq28 and Yq12	0.472237	2.01501e-09	2.92912e-07
ANKRD11	16q24.3	0.472126	2.03485e-09	2.93653e-07
CYP26B1	2p13.2	0.47193	2.07075e-09	2.96683e-07
POLR2J	7q22.1	-0.471654	2.12204e-09	2.99928e-07
PDZD11	Xq13.1	-0.471646	2.12352e-09	2.99928e-07
MICOS13	19p13.3	-0.471304	2.18901e-09	3.07001e-07
ALKBH2	12q24.11	-0.470678	2.31376e-09	3.22228e-07
COPS4	4q21.22	-0.470127	2.42926e-09	3.35963e-07
LINC00341	14q32.13	0.470043	2.44738e-09	3.36135e-07
POLR2G	11q12.3	-0.469135	2.65129e-09	3.59935e-07
NDUFA9	12p13.32	-0.469111	2.65681e-09	3.59935e-07
STXBP5	6q24.3	0.468836	2.72201e-09	3.66276e-07
NME1	17q21.33	-0.46854	2.79357e-09	3.73383e-07
TUBA1A	12q13.12	-0.468206	2.87687e-09	3.79935e-07
PCCB	3q22.3	-0.468186	2.88185e-09	3.79935e-07
NISCH	3p21.1	0.468096	2.90483e-09	3.79935e-07
METTL9	16p12.2	-0.46804	2.91891e-09	3.79935e-07
TAF7	5q31.3	-0.467907	2.95337e-09	3.81925e-07
AHNAK	11q12.3	0.467269	3.12304e-09	4.0126e-07
LSM2	6p21.33	-0.466797	3.25472e-09	4.13497e-07
BLOC1S1	12q13.2	-0.466753	3.26706e-09	4.13497e-07
PLEKHM3	2q33.3	0.466706	3.28057e-09	4.13497e-07
NCK1	3q22.3	-0.466525	3.33285e-09	4.14836e-07
SNRNP27	2p13.3	-0.466525	3.33285e-09	4.14836e-07
BZW1	2q33.1	-0.466226	3.42099e-09	4.23162e-07
DOCK9	13q32.3	0.466112	3.45521e-09	4.24757e-07
AKAP13	15q25.3	0.46595	3.50416e-09	4.28131e-07
METTL2A	17q23.2	-0.465671	3.5905e-09	4.35148e-07
UQCC3	11q12.3	-0.465624	3.6053e-09	4.35148e-07
USP27X	Xp11.23	0.465439	3.66381e-09	4.39546e-07
DBH	9q34.2	0.465314	3.70375e-09	4.41207e-07
PRKAB1	12q24.23	-0.465257	3.72196e-09	4.41207e-07
SYNE1	6q25.2	0.464933	3.82833e-09	4.51131e-07
PSMC4	19q13.2	-0.464423	4.00164e-09	4.68111e-07
KMT2D	12q13.12	0.464372	4.01943e-09	4.68111e-07
EPG5	18q12.3-q21.1	0.464222	4.07188e-09	4.71462e-07
ADGRA2	8p11.23	0.464053	4.13203e-09	4.75661e-07
MRPS35	12p11.22	-0.463907	4.18446e-09	4.78929e-07
ATP5MF	7q22.1	-0.463738	4.24621e-09	4.83219e-07
BOD1L1	4p15.33	0.463659	4.27523e-09	4.83756e-07
LINC02035	3q21.1	0.462856	4.58231e-09	5.15575e-07
CACNA2D2	3p21.31	0.462604	4.68295e-09	5.23938e-07
CHAC2	2p16.2	-0.462238	4.833e-09	5.35625e-07
PHACTR2	6q24.2	0.462219	4.8412e-09	5.35625e-07
YWHAQ	2p25.1	-0.462069	4.90393e-09	5.39568e-07
MRPL52	14q11.2	-0.461896	4.97755e-09	5.44658e-07
LPGAT1	1q32.3	0.461392	5.1978e-09	5.65652e-07
COX6A1	12q24.31|12q24.2	-0.461128	5.3168e-09	5.72734e-07
HNRNPC	14q11.2	-0.46112	5.3204e-09	5.72734e-07
OXER1	2p21	0.460849	5.44577e-09	5.83078e-07
SCUBE1	22q13.2	0.460616	5.5555e-09	5.90136e-07
PSMD10	Xq22.3	-0.460583	5.57095e-09	5.90136e-07
HMBS	11q23.3	-0.460431	5.64393e-09	5.9317e-07
HNRNPLL	2p22.1	-0.4604	5.65917e-09	5.9317e-07
ZNF37BP	10q11.21	0.459892	5.91035e-09	6.16254e-07
FMC1	7q34	-0.459514	6.1042e-09	6.33151e-07
KRT10	17q21.2	-0.459341	6.19508e-09	6.39249e-07
DBI	2q14.2	-0.459176	6.28304e-09	6.44983e-07
UQCRQ	5q31.1	-0.458987	6.38504e-09	6.52093e-07
CINP	14q32.31	-0.458133	6.8664e-09	6.97675e-07
CLNS1A	11q14.1	-0.457538	7.22175e-09	7.30056e-07
VPS53	17p13.3	0.457463	7.2677e-09	7.30991e-07
TIAM1	21q22.11	0.45733	7.35062e-09	7.34914e-07
PPP1R9B	17q21.33	0.457235	7.4097e-09	7.34914e-07
CCT2	12q15	-0.457215	7.42207e-09	7.34914e-07
RANBP2	2q13	0.457164	7.45431e-09	7.34914e-07
ROMO1	20q11.22	-0.456649	7.78685e-09	7.63917e-07
PDPK1	16p13.3	0.456555	7.84901e-09	7.66187e-07
RIPOR1	16q22.1	0.456491	7.89121e-09	7.66187e-07
MRPS23	17q22	-0.45644	7.92541e-09	7.66187e-07
PPP1R12B	1q32.1	0.456113	8.14717e-09	7.83821e-07
MADD	11p11.2	0.456039	8.19846e-09	7.84963e-07
PMS2P1	7q22.1	-0.455928	8.27538e-09	7.88537e-07
TULP4	6q25.3	0.45572	8.42228e-09	7.98713e-07
HECA	6q24.1	0.455601	8.50654e-09	8.02881e-07
ANKRD26	10p12.1	0.455428	8.6316e-09	8.05396e-07
TMEM147	19q13.12	-0.455389	8.66026e-09	8.05396e-07
RASGEF1A	10q11.21	0.455342	8.69478e-09	8.05396e-07
LYPLA1	8q11.23	-0.455306	8.72076e-09	8.05396e-07
PLCXD3	5p13.1	0.455239	8.77003e-09	8.05396e-07
PHLPP2	16q22.2	0.455231	8.77585e-09	8.05396e-07
METTL2B	7q32.1	-0.454877	9.04136e-09	8.25957e-07
ING4	12p13.31	-0.454759	9.13157e-09	8.30389e-07
COMMD2	3q25.1	-0.45398	9.74903e-09	8.82509e-07
APH1A	1q21.2	-0.453787	9.90792e-09	8.92043e-07
PSMD14	2q24.2	-0.453744	9.94394e-09	8.92043e-07
RANBP10	16q22.1	0.453303	1.03178e-08	9.21433e-07
C11ORF58	11p15.2	-0.452937	1.06385e-08	9.45832e-07
LAMTOR1	11q13.4	-0.452791	1.07684e-08	9.50907e-07
GPN1	2p23.3	-0.452732	1.0822e-08	9.50907e-07
C9ORF139	9q34.3	0.452713	1.08389e-08	9.50907e-07
SMIM7	19p13.11	-0.452311	1.12092e-08	9.7908e-07
PPA2	4q24	-0.45213	1.13797e-08	9.89632e-07
CNNM2	10q24.32	0.451803	1.16936e-08	1.01252e-06
TTC5	14q11.2	-0.451378	1.21146e-08	1.04027e-06
SNED1	2q37.3	0.451374	1.21186e-08	1.04027e-06
GRIPAP1	Xp11.23	0.451216	1.22783e-08	1.04945e-06
NELFE	6p21.33	-0.451039	1.24603e-08	1.05871e-06
MRPL58	17q25.1	-0.451008	1.24929e-08	1.05871e-06
KCNC3	19q13.33	0.450858	1.2649e-08	1.06324e-06
ACTL6A	3q26.33	-0.450854	1.26532e-08	1.06324e-06
CHMP6	17q25.3	-0.450661	1.28573e-08	1.06736e-06
CENPQ	6p12.3	-0.45065	1.28699e-08	1.06736e-06
ERICH1	8p23.3	0.45059	1.29331e-08	1.06736e-06
FBH1	10p15.1	0.45052	1.30093e-08	1.06736e-06
MRPS12	19q13.2	-0.450468	1.30646e-08	1.06736e-06
SDHAF1	19q13.12	-0.450425	1.31116e-08	1.06736e-06
PSD3	8p22	0.450382	1.31588e-08	1.06736e-06
ARHGEF11	1q23.1	0.450378	1.31631e-08	1.06736e-06
PSMB3	17q12	-0.450358	1.31845e-08	1.06736e-06
MRPS28	8q21.13	-0.450209	1.3349e-08	1.07629e-06
COA5	2q11.2	-0.450083	1.34889e-08	1.08319e-06
PARL	3q27.1	-0.450008	1.35727e-08	1.08555e-06
CHAD	17q21.33	0.449933	1.36568e-08	1.0879e-06
PEX2	8q21.13	-0.449787	1.38226e-08	1.09672e-06
CGRRF1	14q22.2	-0.449669	1.39582e-08	1.10309e-06
C19ORF53	19p13.13	-0.44952	1.41319e-08	1.1091e-06
PLXNA2	1q32.2	0.449508	1.41457e-08	1.1091e-06
TRPT1	11q13.1	-0.449323	1.43636e-08	1.12177e-06
SUCLG1	2p11.2	-0.449185	1.4528e-08	1.13017e-06
SSTR3	22q13.1	0.44793	1.61113e-08	1.24847e-06
TCF20	22q13.2|22q13.3	0.447827	1.62477e-08	1.25416e-06
ETFRF1	12p12.1	-0.447563	1.66037e-08	1.27669e-06
ZDHHC4	7p22.1	-0.447237	1.7055e-08	1.3026e-06
AKAP9	7q21.2	0.447225	1.70715e-08	1.3026e-06
MANBAL	20q11.23	-0.44702	1.73605e-08	1.31341e-06
SMARCA2	9p24.3	0.447008	1.73774e-08	1.31341e-06
PRDM15	21q22.3	0.446985	1.7411e-08	1.31341e-06
COPS3	17p11.2	-0.44691	1.75181e-08	1.3165e-06
TNS2	12q13.13	0.446752	1.77456e-08	1.32858e-06
MIEN1	17q12	-0.446461	1.81739e-08	1.35556e-06
NDUFA13	19p13.11	-0.446205	1.85583e-08	1.37906e-06
TRANK1	3p22.2	0.446107	1.87082e-08	1.38504e-06
RHOBTB2	8p21.3	0.446052	1.87927e-08	1.38614e-06
DERA	12p12.3	-0.445867	1.9079e-08	1.40206e-06
HYAL1	3p21.31	0.445816	1.91589e-08	1.40275e-06
ZNF639	3q26.33	-0.445497	1.96641e-08	1.43447e-06
DDX47	12p13.1	-0.445312	1.9963e-08	1.45026e-06
JAG2	14q32.33	0.445272	2.00272e-08	1.45026e-06
GRIP1	12q14.3	0.445229	2.0099e-08	1.45026e-06
COX8A	11q13.1	-0.445009	2.04623e-08	1.47114e-06
MRPL47	3q26.33	-0.444446	2.14215e-08	1.53457e-06
MRPL12	17q25.3	-0.444135	2.19698e-08	1.56821e-06
ZSWIM8	10q22.2	0.444001	2.22099e-08	1.57968e-06
NIF3L1	2q33.1	-0.443332	2.34487e-08	1.66185e-06
STMP1	7q33	-0.443249	2.36063e-08	1.66709e-06
TWF1	12q12	-0.44308	2.39321e-08	1.68412e-06
TIMM50	19q13.2	-0.44299	2.41072e-08	1.68514e-06
HERC2	15q13.1	0.442985	2.41158e-08	1.68514e-06
SEC16A	9q34.3	0.442777	2.45263e-08	1.70783e-06
CCDC90B	11q14.1	-0.442655	2.47695e-08	1.7163e-06
ELP5	17p13.1	-0.44258	2.49197e-08	1.7163e-06
GSTCD	4q24	-0.442572	2.49355e-08	1.7163e-06
TUBA1B	12q13.12	-0.442517	2.50468e-08	1.7163e-06
BAHCC1	17q25.3	0.442501	2.50787e-08	1.7163e-06
FIBP	11q13.1	-0.442159	2.5782e-08	1.7574e-06
NUDT16L1	16p13.3	-0.442123	2.58558e-08	1.7574e-06
ATRAID	2p23.3	-0.44173	2.66899e-08	1.80637e-06
LARP4B	10p15.3	0.441698	2.67577e-08	1.80637e-06
ZNF236	18q23	0.441572	2.70307e-08	1.81596e-06
CRIPAK	4p16.3	0.441549	2.70822e-08	1.81596e-06
COA3	17q21.2	-0.441466	2.72631e-08	1.82106e-06
SHROOM4	Xp11.22	0.44143	2.7341e-08	1.82106e-06
PIGF	2p21	-0.441084	2.81139e-08	1.8663e-06
SNRPC	6p21.31	-0.440927	2.84722e-08	1.8767e-06
COL24A1	1p22.3	0.440923	2.84794e-08	1.8767e-06
UBR4	1p36.13	0.440891	2.85534e-08	1.8767e-06
MRPS7	17q25.1	-0.440379	2.97515e-08	1.94815e-06
PPP2CA	5q31.1	-0.440344	2.98362e-08	1.94815e-06
UBE2G2	21q22.3	0.440025	3.0609e-08	1.99208e-06
MRPL49	11q13.1	-0.439655	3.15299e-08	2.04534e-06
TACO1	17q23.3	-0.43936	3.22838e-08	2.08744e-06
POLR2L	11p15.5	-0.439242	3.25901e-08	2.10043e-06
DIMT1	5q12.1	-0.438927	3.34207e-08	2.14701e-06
ZNHIT1	7q22.1	-0.438699	3.40356e-08	2.17523e-06
EIF3I	1p35.2	-0.438683	3.40784e-08	2.17523e-06
AKAP17A	Xp22.33 and Yp11.2	0.438612	3.42716e-08	2.18057e-06
ATG2B	14q32.2	0.43849	3.46069e-08	2.1949e-06
ERCC5	13q33.1	0.438419	3.48031e-08	2.20033e-06
CIAO2B	16q22.1	-0.43836	3.49673e-08	2.20372e-06
COPS5	8q13.1	-0.438108	3.56765e-08	2.24132e-06
TBCA	5q14.1	-0.437915	3.62288e-08	2.26245e-06
DCK	4q13.3	-0.437911	3.62402e-08	2.26245e-06
TNFRSF25	1p36.31	0.437715	3.68124e-08	2.29099e-06
LYRM4	6p25.1	-0.437451	3.75927e-08	2.33227e-06
SUFU	10q24.32	0.437368	3.78405e-08	2.34035e-06
DPY19L4	8q22.1	-0.437252	3.819e-08	2.34784e-06
URM1	9q34.11	-0.43725	3.81973e-08	2.34784e-06
ZNF609	15q22.31	0.436825	3.95086e-08	2.42096e-06
SUPT6H	17q11.2	0.43675	3.97437e-08	2.4279e-06
BAD	11q13.1	-0.436431	4.07611e-08	2.48244e-06
MECP2	Xq28	0.436274	4.12727e-08	2.50593e-06
HAT1	2q31.1	-0.436179	4.15827e-08	2.51708e-06
LINC00319	21q22.3	0.435161	4.50698e-08	2.71601e-06
SIK1	21q22.3	0.435109	4.52548e-08	2.71601e-06
RCHY1	4q21.1	-0.435069	4.53956e-08	2.71601e-06
PLEKHJ1	19p13.3	-0.435026	4.55509e-08	2.71601e-06
SLIT2	4p15.31	0.435026	4.55509e-08	2.71601e-06
MYCBP2	13q22.3	0.434872	4.61058e-08	2.74037e-06
TNRC6B	22q13.1	0.434837	4.62347e-08	2.74037e-06
IBA57	1q42.13	0.434554	4.72789e-08	2.79394e-06
ZMIZ1	10q22.3	0.434416	4.77946e-08	2.81606e-06
ZRANB1	10q26.13	0.434306	4.82094e-08	2.81958e-06
HUWE1	Xp11.22	0.434306	4.8211e-08	2.81958e-06
ZNF407	18q22.3	0.434258	4.83906e-08	2.81958e-06
PPIH	1p34.2	-0.434251	4.84206e-08	2.81958e-06
UBE2D2	5q31.2	-0.434211	4.85708e-08	2.82008e-06
DUSP7	3p21.2	0.433936	4.96347e-08	2.85863e-06
MTLN	2q13	-0.433932	4.96501e-08	2.85863e-06
GRIN3A	9q31.1	0.433928	4.96654e-08	2.85863e-06
AFF2	Xq28	0.433847	4.99797e-08	2.86782e-06
MINK1	17p13.2	0.433814	5.0113e-08	2.86782e-06
GOLGB1	3q13.33	0.433723	5.04707e-08	2.88001e-06
E2F6	2p25.1	-0.433676	5.06583e-08	2.88246e-06
CRIPT	2p21	-0.433499	5.13678e-08	2.9145e-06
LSM4	19p13.11	-0.433436	5.16206e-08	2.91595e-06
METAP2	12q22	-0.43342	5.16862e-08	2.91595e-06
ITSN2	2p23.3	0.433314	5.2119e-08	2.93206e-06
NDUFS8	11q13.2	-0.433113	5.2946e-08	2.9702e-06
RNF41	12q13.3	-0.433058	5.31752e-08	2.97468e-06
CHD2	15q26.1	0.432822	5.41684e-08	3.02153e-06
RASAL2	1q25.2	0.432778	5.43524e-08	3.02153e-06
STX8	17p13.1	-0.432751	5.4468e-08	3.02153e-06
ZNF410	14q24.3	-0.432692	5.47222e-08	3.02633e-06
FOXP4	6p21.1	0.432625	5.50096e-08	3.02633e-06
NDUFB2	7q34	-0.432589	5.51624e-08	3.02633e-06
PSMA1	11p15.2	-0.432589	5.51624e-08	3.02633e-06
SLC13A4	7q33	0.432485	5.56126e-08	3.04265e-06
POP5	12q24.31	-0.432282	5.65033e-08	3.06438e-06
C3ORF36	3q22.1	0.432257	5.66138e-08	3.06438e-06
COMMD7	20q11.21	-0.432255	5.66252e-08	3.06438e-06
MPHOSPH8	13q12.11	0.432255	5.66252e-08	3.06438e-06
C2ORF76	2q14.2	-0.432092	5.73509e-08	3.09524e-06
ZNF652	17q21.32-q21.33	0.431641	5.94071e-08	3.19755e-06
ZNF627	19p13.2	-0.431164	6.16546e-08	3.30778e-06
SH3RF2	5q32	0.431137	6.17874e-08	3.30778e-06
KCNJ12	17p11.2	0.430842	6.32224e-08	3.36547e-06
MCRS1	12q13.12	-0.430834	6.32626e-08	3.36547e-06
PRKAG1	12q13.12	-0.430794	6.34567e-08	3.36547e-06
CARMN	5q32	0.430775	6.35539e-08	3.36547e-06
MOB4	2q33.1	-0.430743	6.37098e-08	3.36547e-06
LARP1	5q33.2	0.430609	6.43765e-08	3.39169e-06
PHB2	12p13.31	-0.430523	6.48115e-08	3.39871e-06
TMED1	19p13.2	-0.430515	6.48512e-08	3.39871e-06
NHP2	5q35.3	-0.430318	6.58508e-08	3.44204e-06
ATPAF2	17p11.2	-0.430121	6.68651e-08	3.48591e-06
CPAMD8	19p13.11	0.430066	6.71518e-08	3.49172e-06
HMGN4	6p22.2	-0.429874	6.81623e-08	3.53503e-06
NUAK1	12q23.3	0.429783	6.86449e-08	3.53894e-06
NBEAL2	3p21.31	0.429763	6.87498e-08	3.53894e-06
PDXDC1	16p13.11	0.429759	6.87708e-08	3.53894e-06
NTPCR	1q42.2	-0.429405	7.06853e-08	3.62428e-06
GOLGA4	3p22.2	0.429385	7.07932e-08	3.62428e-06
LINC00482	17q25.3	0.429345	7.10126e-08	3.62619e-06
MRPL53	2p13.1	-0.429184	7.19023e-08	3.654e-06
FAM83H	8q24.3	0.42918	7.19242e-08	3.654e-06
KLHL3	5q31.2	0.428944	7.32507e-08	3.70589e-06
CDKN2C	1p32.3	-0.428932	7.33176e-08	3.70589e-06
CENPL	1q25.1	-0.428838	7.38528e-08	3.72349e-06
ANKRD52	12q13.3	0.428633	7.50331e-08	3.77344e-06
COPS8	2q37.3	-0.428511	7.57438e-08	3.79959e-06
AGAP11	10q23.2	0.428377	7.65307e-08	3.82942e-06
C1ORF122	1p34.3	-0.428149	7.78911e-08	3.88772e-06
SHLD1	20p12.3	-0.428094	7.8223e-08	3.89453e-06
PHPT1	9q34.3	-0.427968	7.89866e-08	3.91751e-06
LRRC40	1p31.1	-0.427925	7.92507e-08	3.91751e-06
CORO6	17q11.2	0.427921	7.92747e-08	3.91751e-06
PLEC	8q24.3	0.42787	7.95881e-08	3.92326e-06
IL12RB2	1p31.3	0.427258	8.34284e-08	4.09268e-06
NABP2	12q13.3	-0.427228	8.36189e-08	4.09268e-06
PRRT2	16p11.2	0.427212	8.37203e-08	4.09268e-06
ELP4	11p13	-0.427193	8.38471e-08	4.09268e-06
CCDC186	10q25.3	0.427141	8.41777e-08	4.09878e-06
CAMTA2	17p13.2	0.426945	8.54611e-08	4.15111e-06
ZNF638	2p13.3-p13.2	0.426762	8.66686e-08	4.19952e-06
ZNHIT3	17q12	-0.426657	8.73684e-08	4.22316e-06
SCARNA17	18q21.1	0.426474	8.86065e-08	4.27264e-06
SNX3	6q21	-0.426236	9.0238e-08	4.33426e-06
USP36	17q25.3	0.426224	9.03197e-08	4.33426e-06
TNRC6C	17q25.3	0.425976	9.20528e-08	4.40681e-06
IRS1	2q36.3	0.425929	9.23865e-08	4.41092e-06
PRORP	14q13.2	-0.425901	9.25817e-08	4.41092e-06
BICRAL	6p21.1	0.425815	9.31977e-08	4.42241e-06
GRIN2A	16p13.2	0.425791	9.33664e-08	4.42241e-06
MYOCD	17p12	0.425774	9.3489e-08	4.42241e-06
TIMM13	19p13.3	-0.425606	9.4698e-08	4.46898e-06
GAK	4p16.3	0.425543	9.51554e-08	4.47995e-06
YEATS4	12q15	-0.4255	9.54711e-08	4.48422e-06
FARSB	2q36.1	-0.425441	9.59032e-08	4.49391e-06
ZC3H12B	Xq11.2-q12	0.425173	9.78859e-08	4.57605e-06
SSC5D	19q13.42	0.425138	9.81512e-08	4.57771e-06
SMAD6	15q22.31	0.425067	9.86839e-08	4.5918e-06
HGSNAT	8p11.21-p11.1	0.424992	9.92492e-08	4.59801e-06
VPS25	17q21.2	-0.424988	9.92791e-08	4.59801e-06
PRMT3	11p15.1	-0.424949	9.95779e-08	4.59921e-06
MRPL11	11q13.2	-0.424913	9.98476e-08	4.59921e-06
MEGF6	1p36.32	0.424894	9.99978e-08	4.59921e-06
MEA1	6p21.1	-0.424721	1.01328e-07	4.64316e-06
DMAC2L	14q21.3	-0.424709	1.0142e-07	4.64316e-06
ZC3H11A	1q32.1	0.424598	1.02276e-07	4.65433e-06
EXOC8	1q42.2	0.424598	1.02276e-07	4.65433e-06
TINF2	14q12	-0.424587	1.02365e-07	4.65433e-06
ATP5PB	1p13.2	-0.424205	1.05391e-07	4.78102e-06
TSG101	11p15.1	-0.423992	1.07111e-07	4.84799e-06
SYNJ1	21q22.11	0.423961	1.07368e-07	4.8486e-06
PNPLA7	9q34.3	0.42376	1.09021e-07	4.91209e-06
ZFAND2A	7p22.3	-0.423614	1.10235e-07	4.95559e-06
CRSP8P	5q14.1	-0.423437	1.11729e-07	5.0034e-06
OXGR1	13q32.1	0.423429	1.11801e-07	5.0034e-06
NUP54	4q21.1	-0.423398	1.12064e-07	5.00392e-06
CRAMP1	16p13.3	0.423315	1.1277e-07	5.02417e-06
CMIP	16q23.2-q23.3	0.423205	1.13717e-07	5.04965e-06
GLO1	6p21.2	-0.423189	1.13853e-07	5.04965e-06
SCARA5	8p21.1	0.423152	1.14178e-07	5.04965e-06
OR2A4	6q23.2	0.423131	1.14356e-07	5.04965e-06
ADK	10q22.2|10q11-q24	-0.422823	1.1706e-07	5.15181e-06
SLC34A3	9q34.3	0.422796	1.17301e-07	5.15181e-06
PPP1R8	1p35.3	-0.42278	1.17445e-07	5.15181e-06
DGKQ	4p16.3	0.422634	1.18749e-07	5.19756e-06
RAN	12q24.33	-0.422441	1.20497e-07	5.24718e-06
MRPS11	15q25.3	-0.422437	1.20533e-07	5.24718e-06
TMX2	11q12.1	-0.422422	1.20673e-07	5.24718e-06
TMEM126A	11q14.1	-0.422359	1.21254e-07	5.26094e-06
GPRASP1	Xq22.1	0.422248	1.2227e-07	5.29349e-06
BPGM	7q33	-0.422162	1.23074e-07	5.31674e-06
RPS10	6p21.31	-0.422111	1.23551e-07	5.3254e-06
PPP1CA	11q13.2	-0.422083	1.23809e-07	5.3254e-06
LSM7	19p13.3	-0.421729	1.2717e-07	5.45818e-06
VBP1	Xq28	-0.421595	1.28463e-07	5.5018e-06
DCTN2	12q13.3	-0.421481	1.29575e-07	5.53752e-06
CHID1	11p15.5	-0.421142	1.32928e-07	5.66493e-06
TMEM251	14q32.12	-0.421123	1.33125e-07	5.66493e-06
CYC1	8q24.3	-0.421087	1.33481e-07	5.66798e-06
PKD1	16p13.3	0.421052	1.33838e-07	5.67105e-06
MKKS	20p12.2	-0.420867	1.35718e-07	5.73848e-06
COA8	14q32.33	-0.420253	1.42139e-07	5.99724e-06
TMEM268	9q32	0.419973	1.45157e-07	6.11162e-06
PRRC2C	1q24.3	0.419883	1.46147e-07	6.14035e-06
UBE2F	2q37.3	-0.419587	1.49423e-07	6.26476e-06
NFAT5	16q22.1	0.419552	1.49821e-07	6.26824e-06
NDUFA2	5q31.3	-0.419469	1.50753e-07	6.29198e-06
SEPTIN6	Xq24	0.419446	1.5102e-07	6.29198e-06
NOLC1	10q24.32	0.419399	1.51551e-07	6.30093e-06
CACNA1H	16p13.3	0.419271	1.53012e-07	6.34841e-06
NDUFA3	19q13.42	-0.419123	1.54719e-07	6.40581e-06
SELENOH	11q12.1	-0.419095	1.55039e-07	6.40581e-06
ATXN7	3p14.1	0.419025	1.55864e-07	6.42657e-06
ANKS1A	6p21.31	0.418824	1.58225e-07	6.5066e-06
KIAA1109	4q27	0.4188	1.58505e-07	6.5066e-06
CRLS1	20p12.3	-0.418777	1.58785e-07	6.5066e-06
SAR1B	5q31.1	-0.418733	1.59301e-07	6.51432e-06
EIF4E	4q23	-0.418698	1.59724e-07	6.51823e-06
ATP5MC1	17q21.32	-0.418611	1.60762e-07	6.53397e-06
PRICKLE2	3p14.1	0.418592	1.60999e-07	6.53397e-06
IMP4	2q21.1	-0.418584	1.61094e-07	6.53397e-06
ADCY9	16p13.3	0.418363	1.63771e-07	6.60246e-06
FLJ23867	1q25.2	0.418359	1.63819e-07	6.60246e-06
ANK1	8p11.21	0.418351	1.63915e-07	6.60246e-06
WDR12	2q33.2	-0.418336	1.64108e-07	6.60246e-06
PGAM5	12q24.33	-0.418249	1.65174e-07	6.62705e-06
WDR83OS	19p13.13	-0.418202	1.65758e-07	6.62705e-06
SNRNP40	1p35.2	-0.418196	1.65826e-07	6.62705e-06
ZNF697	1p12	0.418178	1.66051e-07	6.62705e-06
TMEM86B	19q13.42	0.418021	1.68015e-07	6.69202e-06
FBRS	16p11.2	0.417741	1.71556e-07	6.81943e-06
TNRC6A	16p12.1	0.417698	1.72111e-07	6.82786e-06
NDUFA4	7p21.3	-0.417446	1.75374e-07	6.94348e-06
KBTBD3	11q22.3	-0.417359	1.76509e-07	6.97457e-06
MLLT6	17q12	0.416871	1.83041e-07	7.21674e-06
PSMD8	19q13.2	-0.416848	1.83363e-07	7.21674e-06
DAD1	14q11.2	-0.416785	1.84224e-07	7.23632e-06
MAIP1	2q33.1	-0.416545	1.87542e-07	7.35214e-06
MAFG	17q25.3	0.416399	1.89582e-07	7.41752e-06
BAALC	8q22.3	-0.416344	1.90359e-07	7.43334e-06
RSKR	17q11.2	0.416289	1.9114e-07	7.44921e-06
EIF5AL1	10q22.3	-0.416108	1.93726e-07	7.5235e-06
ZZEF1	17p13.2	0.416096	1.93896e-07	7.5235e-06
PDCD6	5p15.33	-0.416076	1.94179e-07	7.5235e-06
FOCAD	9p21.3	0.41595	1.96002e-07	7.57938e-06
NEFM	8p21.2	0.415417	2.03897e-07	7.86703e-06
GPR68	14q32.11	0.415395	2.04231e-07	7.86703e-06
OVCA2	17p13.3	-0.415364	2.04707e-07	7.87017e-06
CTIF	18q21.1	0.415124	2.08377e-07	7.99581e-06
RC3H1	1q25.1	0.414994	2.10388e-07	8.05747e-06
ABL2	1q25.2	0.414797	2.13471e-07	8.15984e-06
HIVEP2	6q24.2	0.414565	2.17164e-07	8.28511e-06
PTGES3	12q13.3|12	-0.414521	2.1786e-07	8.29171e-06
TMEM126B	11q14.1	-0.414502	2.1817e-07	8.29171e-06
THAP5	7q31.1	-0.414466	2.18748e-07	8.29783e-06
BAIAP2L1	7q21.3-q22.1	0.414395	2.19895e-07	8.31806e-06
OTUD3	1p36.13	0.414368	2.20342e-07	8.31806e-06
PCGF3	4p16.3	0.414356	2.20534e-07	8.31806e-06
FBXL5	4p15.32	-0.414069	2.25257e-07	8.48015e-06
DNM1P35	15q24.2	0.413943	2.27358e-07	8.51227e-06
ADAMTS16	5p15.32	0.413939	2.27422e-07	8.51227e-06
EMG1	12p13.31	-0.413927	2.27622e-07	8.51227e-06
FAM156A	Xp11.22	0.413915	2.2782e-07	8.51227e-06
NOL4L	20q11.21	0.413836	2.29145e-07	8.54575e-06
SNRPG	2p13.3	-0.413644	2.32423e-07	8.65178e-06
SEMA4C	2q11.2	0.413431	2.36087e-07	8.74823e-06
ACTR6	12q23.1	-0.413423	2.36224e-07	8.74823e-06
FAM118A	22q13.31	0.413388	2.3684e-07	8.74823e-06
FUNDC2	Xq28	-0.413384	2.36909e-07	8.74823e-06
BMS1	10q11.21	0.413366	2.3721e-07	8.74823e-06
LINC00294	11p13	0.413297	2.38422e-07	8.77667e-06
PTS	11q23.1	-0.413163	2.4078e-07	8.84709e-06
LINC00312	3p25.3	0.413029	2.43159e-07	8.91807e-06
SIAH3	13q14.13	0.412904	2.45417e-07	8.98433e-06
TCEA1	8q11.23	-0.412813	2.47056e-07	9.02337e-06
UBN1	16p13.3	0.412789	2.47485e-07	9.02337e-06
NPIPB3	16p12.2	0.41277	2.47843e-07	9.02337e-06
WDR25	14q32.2	-0.412687	2.49351e-07	9.06172e-06
PHB	17q21.33	-0.412451	2.53708e-07	9.20328e-06
NDUFA11	19p13.3	-0.412368	2.55251e-07	9.24239e-06
THAP1	8p11.21	-0.412309	2.56358e-07	9.26564e-06
CENPX	17q25.3	-0.412262	2.57247e-07	9.26949e-06
MYNN	3q26.2	-0.412254	2.57395e-07	9.26949e-06
MROH7	1p32.3	0.412146	2.59437e-07	9.32615e-06
RUSC1-AS1	1q22	0.412061	2.61058e-07	9.36352e-06
PEMT	17p11.2	-0.41204	2.61464e-07	9.36352e-06
NUDCD2	5q34	-0.412018	2.61887e-07	9.36352e-06
TBC1D9	4q31.21	0.411868	2.6477e-07	9.44965e-06
SPRN	10q26.3	0.411746	2.67145e-07	9.51735e-06
AP1G2	14q11.2	0.411715	2.67761e-07	9.52226e-06
TEN1	17q25.1	-0.411624	2.6954e-07	9.56844e-06
CLPP	19p13.3	-0.411553	2.7094e-07	9.60103e-06
PRMT1	19q13.33	-0.411498	2.72034e-07	9.62266e-06
HCFC2	12q23.3	-0.411443	2.73132e-07	9.64437e-06
KATNBL1P6	6q24.3	-0.411404	2.73919e-07	9.65504e-06
BCL9L	11q23.3	0.411242	2.77168e-07	9.75229e-06
CRCP	7q11.21	-0.411136	2.79327e-07	9.81094e-06
BTBD9	6p21.2	0.411057	2.80937e-07	9.85012e-06
MTR	1q43	0.41103	2.81503e-07	9.8526e-06
PEF1	1p35.2	-0.410904	2.84102e-07	9.92614e-06
TMEM101	17q21.31	-0.410868	2.84838e-07	9.9344e-06
DPY30	2p22.3	-0.410589	2.90702e-07	1.01212e-05
DIP2C	10p15.3	0.410514	2.92291e-07	1.01588e-05
C1QBP	17p13.2	-0.410455	2.93551e-07	1.01848e-05
ANKS6	9q22.33	0.410396	2.94816e-07	1.02019e-05
RSL24D1	15q21.3	-0.410384	2.9507e-07	1.02019e-05
GTF2A2	15q22.2	-0.410333	2.96171e-07	1.02104e-05
DTD2	14q12	-0.410325	2.96341e-07	1.02104e-05
COL7A1	3p21.31	0.410223	2.98558e-07	1.0269e-05
PRELID1	5q35.3	-0.410117	3.00876e-07	1.0331e-05
MRPS22	3q23	-0.410026	3.02865e-07	1.03724e-05
SLC7A6	16q22.1	0.410014	3.03125e-07	1.03724e-05
MYL6B	12q13.2	-0.409872	3.06265e-07	1.0453e-05
FDXACB1	11q23.1	-0.409857	3.06616e-07	1.0453e-05
PRKRA	2q31.2	-0.409837	3.07055e-07	1.0453e-05
RPSA	3p22.1	-0.409813	3.07583e-07	1.04531e-05
NIPSNAP2	7p11.2	-0.40979	3.08112e-07	1.04532e-05
VRK3	19q13.33	-0.409699	3.10146e-07	1.04957e-05
NKAPD1	11q23.1	-0.409668	3.10856e-07	1.04957e-05
ZNF614	19q13.41	-0.409664	3.10945e-07	1.04957e-05
ERCC1	19q13.32	-0.40964	3.11479e-07	1.0496e-05
DPH6	15q14	-0.409605	3.12282e-07	1.05052e-05
CREB3L2	7q33	0.409506	3.14523e-07	1.05628e-05
OXSM	3p24.2	-0.409463	3.15513e-07	1.05664e-05
ELOB	16p13.3	-0.409455	3.15694e-07	1.05664e-05
COL1A2	7q21.3	0.409302	3.19232e-07	1.06669e-05
TNS1	2q35	0.409247	3.20511e-07	1.0683e-05
PTPRM	18p11.23	0.409235	3.20786e-07	1.0683e-05
SDHD	11q23.1	-0.409176	3.22163e-07	1.0711e-05
MED28	4p15.32	-0.409128	3.23269e-07	1.07298e-05
NUP35	2q32.1	-0.409077	3.24471e-07	1.07518e-05
ODF2L	1p22.3	0.409022	3.2577e-07	1.07769e-05
LSM3	3p25.1	-0.408979	3.26795e-07	1.07929e-05
NXT1	20p11.21	-0.408912	3.28384e-07	1.08274e-05
UNC50	2q11.2	-0.408877	3.29228e-07	1.08373e-05
SNRNP25	16p13.3	-0.408802	3.31017e-07	1.08782e-05
MYL6	12q13.2	-0.408778	3.31584e-07	1.08789e-05
RRP12	10q24.1	0.408695	3.33576e-07	1.09263e-05
KCNAB2	1p36.31	0.408617	3.35483e-07	1.09707e-05
PPP1CC	12q24.11	-0.408534	3.37498e-07	1.10185e-05
TLDC2	20q11.23	0.408475	3.38943e-07	1.10476e-05
ATP5MG	11q23.3	-0.408333	3.42437e-07	1.11132e-05
SLC25A34	1p36.21	0.408329	3.42534e-07	1.11132e-05
SMCR8	17p11.2	0.408325	3.42632e-07	1.11132e-05
CNNM1	10q24.2	0.408302	3.43208e-07	1.11138e-05
NARS2	11q14.1	-0.408018	3.50324e-07	1.13258e-05
PRRC2B	9q34.13	0.407963	3.51722e-07	1.13407e-05
NDFIP1	5q31.3	-0.407955	3.51923e-07	1.13407e-05
DNAH1	3p21.1	0.407755	3.57063e-07	1.14878e-05
MYO1D	17q11.2	0.407467	3.64547e-07	1.17096e-05
CTDSPL	3p22.2	0.407444	3.65168e-07	1.17107e-05
SGSM1	22q11.23	0.407408	3.66103e-07	1.17218e-05
UBE2D4	7p13	-0.407377	3.66935e-07	1.17296e-05
HTT	4p16.3	0.407074	3.75041e-07	1.19695e-05
ZDHHC11	5p15.33	0.407038	3.76e-07	1.19809e-05
KCNQ1OT1	11p15.5	0.406908	3.79535e-07	1.20742e-05
KIAA1217	10p12.2-p12.1	0.406853	3.81044e-07	1.20904e-05
DIABLO	12q24.31	-0.406845	3.8126e-07	1.20904e-05
CDS2	20p12.3	-0.406688	3.85606e-07	1.22088e-05
NKTR	3p22.1	0.406625	3.87357e-07	1.22432e-05
CHIC1	Xq13.2	0.40659	3.88346e-07	1.22432e-05
MARF1	16p13.11	0.406574	3.88786e-07	1.22432e-05
FAM98C	19q13.2	-0.406554	3.89337e-07	1.22432e-05
LINC00662	19q11	-0.406539	3.89767e-07	1.22432e-05
EGR3	8p21.3	0.406436	3.92657e-07	1.23146e-05
PEPD	19q13.11	-0.40633	3.95669e-07	1.23895e-05
ITPRIPL2	16p12.3	0.406204	3.99267e-07	1.24826e-05
RPRD2	1q21.2	0.406133	4.01305e-07	1.25266e-05
SEC24C	10q22.2	0.40607	4.03124e-07	1.2544e-05
ELMSAN1	14q24.3	0.406058	4.03466e-07	1.2544e-05
LOC441455	9q22.33	0.406046	4.03813e-07	1.2544e-05
PSMA2	7p14.1	-0.406027	4.0438e-07	1.2544e-05
GADD45GIP1	19p13.13	-0.405822	4.10365e-07	1.26919e-05
NFATC3	16q22.1	0.40581	4.10713e-07	1.26919e-05
POLR2A	17p13.1	0.405798	4.11061e-07	1.26919e-05
KATNBL1	15q14	-0.405771	4.11875e-07	1.26974e-05
PDE6D	2q37.1	-0.405735	4.12923e-07	1.271e-05
EMC8	16q24.1	-0.405653	4.15379e-07	1.27602e-05
MTUS2	13q12.3	0.405637	4.15836e-07	1.27602e-05
ACYP2	2p16.2	-0.405609	4.16671e-07	1.27662e-05
RPSAP58	19p12	-0.405306	4.25822e-07	1.30265e-05
MED21	12p11.23	-0.405247	4.27627e-07	1.30616e-05
FAU	11q13.1	-0.405192	4.29318e-07	1.30932e-05
TLN1	9p13.3	0.405133	4.31137e-07	1.31286e-05
CNIH1	14q22.2	-0.405086	4.32598e-07	1.31529e-05
TRIAP1	12q24.31	-0.405035	4.34185e-07	1.31811e-05
ARMCX6	Xq22.1	-0.404995	4.3541e-07	1.31982e-05
BICDL1	12q24.23	0.404909	4.38117e-07	1.32548e-05
FRMD4A	10p13	0.404893	4.38611e-07	1.32548e-05
PAIP1	5p12	-0.404846	4.40095e-07	1.32795e-05
TMEM134	11q13.2	-0.404767	4.42568e-07	1.33254e-05
SLC9A5	16q22.1	0.404755	4.42954e-07	1.33254e-05
UBE2O	17q25.1	0.404566	4.48978e-07	1.34863e-05
NDUFS4	5q11.2	-0.404468	4.52147e-07	1.35444e-05
C22ORF46	22q13.2	0.404464	4.52274e-07	1.35444e-05
RBBP9	20p11.23	-0.404428	4.5342e-07	1.35583e-05
PNPT1	2p16.1	-0.40435	4.55977e-07	1.3608e-05
VPS29	12q24.11	-0.404318	4.57003e-07	1.3608e-05
SPDYE5	7q11.23	0.404314	4.5713e-07	1.3608e-05
RAPGEFL1	17q21.1	0.404232	4.59838e-07	1.36682e-05
YIF1A	11q13.2	-0.403905	4.70684e-07	1.39697e-05
SETX	9q34.13	0.403759	4.75597e-07	1.40945e-05
CCDC93	2q14.1	0.40359	4.81368e-07	1.42443e-05
MRPL21	11q13.3	-0.403499	4.84482e-07	1.43009e-05
LSM5	7p14.3	-0.403492	4.8474e-07	1.43009e-05
TNS3	7p12.3	0.403472	4.85434e-07	1.43009e-05
EHD3	2p23.1	0.403411	4.87534e-07	1.43416e-05
DPM3	1q22	-0.403299	4.91457e-07	1.44356e-05
CROCCP3	1p36.13	0.403149	4.96716e-07	1.45686e-05
TCOF1	5q32-q33.1	0.403082	4.99086e-07	1.46166e-05
COX6B1	19q13.12	-0.403043	5.00485e-07	1.46361e-05
SPCS1	3p21.1	-0.402988	5.0245e-07	1.4672e-05
SYTL1	1p36.11	0.40285	5.07395e-07	1.47937e-05
RFXANK	19p13.11	-0.40283	5.08105e-07	1.47937e-05
NDUFB1	14q32.12	-0.402626	5.15547e-07	1.49885e-05
LZIC	1p36.22	-0.402567	5.17714e-07	1.50295e-05
COL18A1	21q22.3	0.402515	5.19598e-07	1.50438e-05
KPNA4	3q25.33	-0.402496	5.20324e-07	1.50438e-05
STARD13	13q13.1-q13.2	0.402492	5.2047e-07	1.50438e-05
CCT4	2p15	-0.402444	5.22218e-07	1.50546e-05
BAIAP2L2	22q13.1	0.402421	5.23094e-07	1.50546e-05
HSPE1	2q33.1	-0.402409	5.23533e-07	1.50546e-05
CACNA1I	22q13.1	0.4024	5.23869e-07	1.50546e-05
PDRG1	20q11.21	-0.402287	5.28085e-07	1.51539e-05
COMMD9	11p13	-0.402252	5.29414e-07	1.51702e-05
FDX2	19p13.2	-0.402189	5.31784e-07	1.52162e-05
NLRP1	17p13.2	0.402004	5.38805e-07	1.5395e-05
FAM238C	10p12.1	0.401982	5.39638e-07	1.53967e-05
CLDN9	16p13.3	0.401934	5.41456e-07	1.54265e-05
CYTH1	17q25.3	0.401764	5.48049e-07	1.5592e-05
MPV17	2p23.3	-0.401622	5.53575e-07	1.56903e-05
BFSP1	20p12.1	0.401618	5.5373e-07	1.56903e-05
STK35	20p13	0.401598	5.54502e-07	1.56903e-05
RBMS2	12q13.3	0.401594	5.54656e-07	1.56903e-05
NSD1	5q35.3	0.401551	5.56358e-07	1.57161e-05
CD320	19p13.2	-0.40146	5.59934e-07	1.57947e-05
POLR2I	19q13.12	-0.401268	5.67625e-07	1.59709e-05
POLR3A	10q22.3	0.401264	5.67783e-07	1.59709e-05
BAZ2A	12q13.3	0.401	5.78449e-07	1.6248e-05
PNPLA8	7q31.1	-0.400886	5.83147e-07	1.63569e-05
PI4KA	22q11.21	0.400823	5.85747e-07	1.64067e-05
REPS2	Xp22.2	0.400626	5.9394e-07	1.66128e-05
COX7A2	6q14.1	-0.400386	6.04084e-07	1.68728e-05
RBBP4	1p35.1	-0.400331	6.06435e-07	1.69148e-05
SNX5	20p11.23	-0.400256	6.0964e-07	1.69804e-05
SNHG29	17p11.2	-0.400197	6.12182e-07	1.69988e-05
CABYR	18q11.2	0.400181	6.12861e-07	1.69988e-05
EIF4G3	1p36.12	0.400181	6.12861e-07	1.69988e-05
TENT4A	5p15.31	0.400134	6.14904e-07	1.70317e-05
PPRC1	10q24.32	0.399823	6.28516e-07	1.73846e-05
PSMG3	7p22.3	-0.399752	6.31657e-07	1.74472e-05
RAB10	2p23.3	-0.399713	6.33409e-07	1.74714e-05
SNRPD2	19q13.32	-0.399614	6.37808e-07	1.75538e-05
SRRM2	16p13.3	0.399606	6.38161e-07	1.75538e-05
TRIM17	1q42.13	0.399488	6.43481e-07	1.76563e-05
DNM1	9q34.11	0.399484	6.4366e-07	1.76563e-05
SRA1	5q31.3	-0.399425	6.46336e-07	1.77053e-05
RGPD3	2q12.2	0.399339	6.50281e-07	1.77744e-05
ZFAND6	15q25.1	-0.399331	6.50641e-07	1.77744e-05
MYH10	17p13.1	0.399244	6.54611e-07	1.78583e-05
SVIL	10p11.23	0.399221	6.55698e-07	1.78588e-05
UTP18	17q21.33	-0.399205	6.56424e-07	1.78588e-05
AFF1	4q21.3-q22.1	0.399185	6.57332e-07	1.78592e-05
ATP2A3	17p13.2	0.398933	6.69059e-07	1.8153e-05
RPS16	19q13.2	-0.398886	6.7128e-07	1.81802e-05
ARAP1	11q13.4	0.398847	6.73136e-07	1.81802e-05
MCRIP1	17q25.3	-0.398827	6.74066e-07	1.81802e-05
FDX1	11q22.3	-0.398819	6.74439e-07	1.81802e-05
C1ORF43	1q21.3	-0.398815	6.74625e-07	1.81802e-05
FOSB	19q13.32	0.398732	6.78547e-07	1.82612e-05
ANKRD50	4q28.1	0.39869	6.80592e-07	1.82915e-05
MYO15B	17q25.1	0.39852	6.88733e-07	1.84853e-05
VCL	10q22.2	0.398402	6.94455e-07	1.85991e-05
ERGIC3	20q11.22	-0.398394	6.94838e-07	1.85991e-05
IL1RL2	2q12.1	0.398342	6.97376e-07	1.86363e-05
SLC35E2B	1p36.33	0.398327	6.98102e-07	1.86363e-05
DDX42	17q23.3	0.398296	6.99643e-07	1.86525e-05
HECW2	2q32.3	0.398236	7.02541e-07	1.87047e-05
ABCA9	17q24.2	0.398174	7.05645e-07	1.87623e-05
EMC6	17p13.2	-0.398016	7.13463e-07	1.89448e-05
RHOV	15q15.1	0.397918	7.18391e-07	1.90354e-05
CNTRL	9q33.2	0.39791	7.18786e-07	1.90354e-05
BUD31	7q22.1	-0.397811	7.23749e-07	1.91414e-05
PFDN1	5q31.3	-0.397772	7.25743e-07	1.91687e-05
RPL36	19p13.3	-0.397622	7.3337e-07	1.93444e-05
RASGRF2	5q14.1	0.397508	7.39241e-07	1.94735e-05
TBCB	19q13.12	-0.397457	7.41887e-07	1.95174e-05
SMTN	22q12.2	0.397398	7.44952e-07	1.95722e-05
CERS5	12q13.12	-0.397284	7.50912e-07	1.97028e-05
MTHFD2L	4q13.3	-0.397221	7.54219e-07	1.97635e-05
CDKL5	Xp22.13	0.39707	7.62214e-07	1.99403e-05
ITPR3	6p21.31	0.397056	7.62968e-07	1.99403e-05
GIGYF1	7q22.1	0.397024	7.64645e-07	1.99579e-05
NDUFA12	12q22	-0.396989	7.66536e-07	1.99811e-05
UCP3	11q13.4	0.396934	7.69487e-07	2.00318e-05
ETFA	15q24.2-q24.3	-0.396827	7.75208e-07	2.01544e-05
AGAP5	10q22.2	0.39678	7.77763e-07	2.01945e-05
SRPRB	3q22.1	-0.396733	7.80327e-07	2.02347e-05
AOC3	17q21.31	0.396603	7.87419e-07	2.0392e-05
INSR	19p13.2	0.396404	7.98369e-07	2.06487e-05
ANAPC7	12q24.11	-0.396382	7.99594e-07	2.06536e-05
LINC00685	Xp22.33 and Yp11.31	0.396347	8.01568e-07	2.0668e-05
MYH9	22q12.3	0.396335	8.02227e-07	2.0668e-05
HNRNPUL2	11q12.3	0.396312	8.03546e-07	2.06752e-05
ADORA2A-AS1	22q11.23	0.396225	8.08402e-07	2.07733e-05
TXNDC12	1p32.3	-0.395906	8.26517e-07	2.12115e-05
RPN1	3q21.3	-0.395808	8.32187e-07	2.13295e-05
KIAA1191	5q35.2	-0.395779	8.33872e-07	2.13452e-05
ADCY3	2p23.3	0.395757	8.35149e-07	2.13504e-05
TRAPPC13	5q12.3	-0.395694	8.38809e-07	2.14165e-05
KDM6B	17p13.1	0.395611	8.43637e-07	2.14631e-05
TIMM10	11q12.1	-0.395611	8.43637e-07	2.14631e-05
COL11A1	1p21.1	0.395607	8.43867e-07	2.14631e-05
TNNT1	19q13.42	0.39548	8.51321e-07	2.15966e-05
SHE	1q21.3	0.395453	8.52904e-07	2.15966e-05
SNAPC4	9q34.3	0.39545	8.53137e-07	2.15966e-05
ATP6V1F	7q32.1	-0.395438	8.53836e-07	2.15966e-05
RAB9A	Xp22.2	-0.395426	8.54536e-07	2.15966e-05
RPS19	19q13.2	-0.39528	8.63211e-07	2.17606e-05
POGZ	1q21.3	0.39528	8.63211e-07	2.17606e-05
AK2	1p35.1	-0.395249	8.65098e-07	2.17806e-05
FOXP1	3p13	0.395162	8.70306e-07	2.1884e-05
CIAPIN1	16q21	-0.39504	8.77696e-07	2.2042e-05
ZBTB7A	19p13.3	0.395001	8.80093e-07	2.20429e-05
SDHC	1q23.3	-0.395001	8.80093e-07	2.20429e-05
BORCS8	19p13.11	-0.394985	8.81053e-07	2.20429e-05
MTCH2	11p11.2	-0.394918	8.85146e-07	2.21175e-05
SDF2	17q11.2	-0.394879	8.87562e-07	2.21501e-05
LPIN1	2p25.1	0.394792	8.92899e-07	2.22554e-05
TLN2	15q22.2	0.39469	8.99246e-07	2.23856e-05
RPF1	1p22.3	-0.394654	9.01453e-07	2.24125e-05
TMEM68	8q12.1	-0.394513	9.10333e-07	2.26051e-05
SUB1	5p13.3	-0.394477	9.12566e-07	2.26323e-05
TRIM8	10q24.32	0.394375	9.19047e-07	2.27647e-05
DSP	6p24.3	0.394316	9.22805e-07	2.28294e-05
TMBIM6	12q13.12	-0.394154	9.33153e-07	2.30568e-05
CREBBP	16p13.3	0.394099	9.36712e-07	2.3116e-05
PCDHB11	5q31.3	0.394032	9.41051e-07	2.31943e-05
TMEM106B	7p21.3	-0.393954	9.46179e-07	2.32919e-05
RPL26L1	5q35.1	-0.393903	9.49527e-07	2.33455e-05
ECI1	16p13.3	-0.393662	9.65389e-07	2.37062e-05
MOCS2	5q11.2	-0.393493	9.76721e-07	2.39549e-05
C12ORF73	12q23.3	-0.393422	9.81502e-07	2.4013e-05
FAM13A-AS1	4q22.1	0.393422	9.81502e-07	2.4013e-05
C18ORF32	18q21.1	-0.393399	9.83101e-07	2.40226e-05
GRK5	10q26.11	0.393379	9.84435e-07	2.40258e-05
FAM168B	2q21.1	0.393332	9.87644e-07	2.40354e-05
SLC25A11	17p13.2	-0.393328	9.87912e-07	2.40354e-05
TAF10	11p15.4	-0.393312	9.88984e-07	2.40354e-05
TSPYL5	8q22.1	0.393296	9.90057e-07	2.40354e-05
UBQLN2	Xp11.21	0.393285	9.90863e-07	2.40354e-05
EIF3K	19q13.2	-0.393186	9.97601e-07	2.41694e-05
TMEM222	1p36.11	-0.393159	9.99495e-07	2.41858e-05
NOSIP	19q13.33	-0.392985	1.01148e-06	2.44462e-05
OAZ1	19p13.3	-0.392808	1.02388e-06	2.47159e-05
MED13L	12q24.21	0.392737	1.02888e-06	2.48066e-05
NPIPB5	16p12.2	0.392686	1.03251e-06	2.48375e-05
USF3	3q13.2	0.392674	1.03335e-06	2.48375e-05
C8ORF33	8q24.3	-0.392667	1.03391e-06	2.48375e-05
LHX6	9q33.2	0.3926	1.03867e-06	2.49219e-05
RPL27	17q21.31	-0.392576	1.04036e-06	2.49324e-05
RIC1	9p24.1	0.392537	1.04318e-06	2.49699e-05
ZBTB46	20q13.33	0.392442	1.04997e-06	2.51023e-05
CARD14	17q25.3	0.392391	1.05367e-06	2.51605e-05
SYT15	10q11.22	0.392363	1.05566e-06	2.51779e-05
CD160	1q21.1	0.392312	1.05938e-06	2.52363e-05
ZMAT5	22q12.2	-0.392289	1.0611e-06	2.52471e-05
MALAT1	11q13.1	0.39219	1.06829e-06	2.53879e-05
HECTD4	12q24.13	0.392143	1.07176e-06	2.54371e-05
TADA1	1q24.1	-0.392127	1.07292e-06	2.54371e-05
RP2	Xp11.3	-0.392052	1.07844e-06	2.55376e-05
GPN3	12q24.11	-0.392001	1.08223e-06	2.55639e-05
RNF217	6q22.31	0.391997	1.08252e-06	2.55639e-05
MRPL40	22q11.21	-0.391986	1.0834e-06	2.55639e-05
LMO7	13q22.2	0.391651	1.10854e-06	2.61261e-05
JUP	17q21.2	0.391631	1.11003e-06	2.61304e-05
RAD51AP2	2p24.2	0.391611	1.11156e-06	2.61354e-05
TBCCD1	3q27.3	-0.391517	1.11875e-06	2.62734e-05
LPIN3	20q12	0.391478	1.12177e-06	2.63133e-05
SAMD12	8q24.11-q24.12	0.39132	1.13392e-06	2.65671e-05
YJEFN3	19p13.11	0.391037	1.15612e-06	2.70554e-05
SPCS2	11q13.4	-0.390927	1.16486e-06	2.7228e-05
TXNDC17	17p13.1	-0.390895	1.16737e-06	2.72547e-05
RYBP	3p13	0.390864	1.16989e-06	2.72814e-05
ZDHHC7	16q24.1	0.390836	1.17209e-06	2.73009e-05
HSFX2	Xq28	0.390789	1.17588e-06	2.73571e-05
UTRN	6q24.2	0.390679	1.18477e-06	2.75292e-05
TMEM179B	11q12.3	-0.390663	1.18604e-06	2.75292e-05
UTS2R	17q25.3	0.390485	1.2005e-06	2.78324e-05
PVRIG	7q22.1	0.390454	1.20306e-06	2.78343e-05
TMEM258	11q12.2	-0.39045	1.20338e-06	2.78343e-05
PLCB4	20p12.3-p12.2	0.390431	1.205e-06	2.78393e-05
BOD1	5q35.2	-0.390324	1.21377e-06	2.80094e-05
BEND3P3	10q22.3	0.390218	1.2226e-06	2.81631e-05
PEAR1	1q23.1	0.39021	1.22325e-06	2.81631e-05
USP34	2p15	0.390171	1.22654e-06	2.82062e-05
COL13A1	10q22.1	0.390106	1.232e-06	2.8299e-05
IFT43	14q24.3	-0.38997	1.24344e-06	2.85289e-05
PPP2R3C	14q13.2	-0.389935	1.24644e-06	2.85649e-05
C4ORF36	4q21.3	-0.389877	1.25134e-06	2.86441e-05
LAMTOR3	4q23	-0.38986	1.25281e-06	2.86449e-05
CEP250	20q11.22	0.389616	1.2738e-06	2.90914e-05
GABRE	Xq28	0.389553	1.27927e-06	2.91651e-05
PDXK	21q22.3	0.389545	1.27996e-06	2.91651e-05
SGCD	5q33.2-q33.3	0.389435	1.28959e-06	2.9351e-05
OGFOD3	17q25.3	-0.389411	1.29166e-06	2.93647e-05
OTUD7B	1q21.2	0.389317	1.29999e-06	2.94571e-05
FNTA	8p11.21	-0.389313	1.30033e-06	2.94571e-05
ANO2	12p13.31	0.389309	1.30068e-06	2.94571e-05
ZNF335	20q13.12	0.389297	1.30173e-06	2.94571e-05
EPB41L1	20q11.23	0.389281	1.30312e-06	2.94571e-05
SCAF4	21q22.11	0.389258	1.30522e-06	2.94709e-05
BTF3L4	1p32.3	-0.389199	1.31046e-06	2.95559e-05
BID	22q11.21	-0.389144	1.31535e-06	2.96325e-05
CACNB1	17q12	0.388966	1.3313e-06	2.99581e-05
ATP8A2	13q12.13	0.388697	1.35584e-06	3.04757e-05
SPDYE6	7q22.1	0.388608	1.36407e-06	3.06262e-05
MYH7B	20q11.22	0.388519	1.37233e-06	3.07769e-05
IQSEC3	12p13.33	0.388399	1.3835e-06	3.09908e-05
GEMIN7	19q13.32	-0.388384	1.38498e-06	3.09908e-05
PPP1R13B	14q32.33	0.388199	1.40245e-06	3.13466e-05
METTL1	12q14.1	-0.388065	1.41522e-06	3.15965e-05
ATXN1L	16q22.2	0.388033	1.41824e-06	3.16285e-05
NRXN3	14q24.3-q31.1	0.387974	1.42392e-06	3.17196e-05
TOMM40L	1q23.3	-0.387876	1.43343e-06	3.18688e-05
VWA7	6p21.33	0.387872	1.43382e-06	3.18688e-05
KLHL15	Xp22.11	0.387833	1.43764e-06	3.19166e-05
C19ORF25	19p13.3	-0.387817	1.43917e-06	3.19166e-05
MLF2	12p13.31	-0.38762	1.45846e-06	3.23083e-05
TSPAN31	12q14.1	-0.387537	1.46663e-06	3.24533e-05
PSMA6	14q13.2	-0.387474	1.47289e-06	3.25512e-05
VGLL3	3p12.1	0.387459	1.47446e-06	3.25512e-05
PECR	2q35	-0.387435	1.47681e-06	3.25512e-05
RPS3A	4q31.3	-0.387427	1.4776e-06	3.25512e-05
EP400	12q24.33	0.387352	1.48508e-06	3.268e-05
FOXJ2	12p13.31	0.387301	1.49022e-06	3.27109e-05
NUBP2	16p13.3	-0.387293	1.49102e-06	3.27109e-05
INHBA	7p14.1	0.387289	1.49141e-06	3.27109e-05
MALSU1	7p15.3	-0.387222	1.49817e-06	3.28229e-05
WDR61	15q25.1	-0.38712	1.50855e-06	3.30141e-05
CHCHD2	7p11.2	-0.38703	1.5178e-06	3.317e-05
ZNF582	19q13.43	-0.387018	1.51901e-06	3.317e-05
NDUFAF5	20p12.1	-0.386809	1.54054e-06	3.36033e-05
COL21A1	6p12.1|6p12.3-p11.2	0.386767	1.54488e-06	3.36546e-05
NSMCE2	8q24.13	-0.386754	1.54627e-06	3.36546e-05
EFCAB13	17q21.32	0.386666	1.55549e-06	3.38183e-05
FGD6	12q22	0.386612	1.56111e-06	3.39035e-05
MCUB	4q25	-0.386215	1.60347e-06	3.47856e-05
LTB4R2	14q12	0.386128	1.61284e-06	3.49508e-05
DHRSX	Xp22.33 and Yp11.2	-0.386042	1.62227e-06	3.5049e-05
RPL41	12q13.2	-0.386034	1.62313e-06	3.5049e-05
GTPBP10	7q21.13	-0.38603	1.62355e-06	3.5049e-05
ARHGAP27P1	17q24.1	0.386022	1.62441e-06	3.5049e-05
RNF207	1p36.31	0.385977	1.62933e-06	3.51169e-05
USP39	2p11.2	-0.385935	1.6339e-06	3.51775e-05
ARPC4	3p25.3	-0.385707	1.65917e-06	3.56821e-05
SF3B5	6q24.2	-0.385691	1.66092e-06	3.56821e-05
ACTA1	1q42.13	0.38566	1.66441e-06	3.57184e-05
ZCCHC10	5q31.1	-0.385636	1.66708e-06	3.57373e-05
ZNF207	17q11.2	-0.385542	1.67769e-06	3.59261e-05
HLCS	21q22.13	0.385506	1.68169e-06	3.5973e-05
BMT2	7q31.1	-0.385447	1.68837e-06	3.60771e-05
RESF1	12p11.21	0.385325	1.70225e-06	3.63146e-05
BAIAP2-DT	17q25.3	0.385305	1.7045e-06	3.63146e-05
AATBC	21q22.3	0.385302	1.70495e-06	3.63146e-05
HSD17B10	Xp11.22	-0.385187	1.71806e-06	3.65547e-05
SUGT1P4-STRA6LP-CCDC180	9q22.33	0.38514	1.72351e-06	3.66214e-05
RPL35	9q33.3	-0.385128	1.72488e-06	3.66214e-05
CDKN2AIPNL	5q31.1	-0.385069	1.73172e-06	3.67276e-05
STOX2	4q35.1	0.385022	1.73721e-06	3.68048e-05
STAMBP	2p13.1	-0.384928	1.74825e-06	3.69993e-05
FBN1	15q21.1	0.384829	1.75981e-06	3.72045e-05
MPDU1	17p13.1	-0.384782	1.76539e-06	3.72828e-05
PRELID3B	20q13.32	-0.384636	1.78269e-06	3.76083e-05
MLST8	16p13.3	-0.384605	1.78645e-06	3.76478e-05
COL1A1	17q21.33	0.384558	1.79211e-06	3.77271e-05
MRPS26	20p13	-0.384491	1.80011e-06	3.78365e-05
KLF13	15q13.3	0.384483	1.8011e-06	3.78365e-05
COX20	1q44	-0.384463	1.80343e-06	3.78454e-05
TMEM223	11q12.3	-0.384404	1.81061e-06	3.79562e-05
JAKMIP3	10q26.3	0.384349	1.8173e-06	3.80563e-05
LINC01106	2q13	0.384154	1.84111e-06	3.85144e-05
CXCL12	10q11.21	0.384073	1.85109e-06	3.86825e-05
MAST3	19p13.11	0.384034	1.85596e-06	3.87437e-05
PRDM2	1p36.21	0.383971	1.86379e-06	3.88664e-05
ZC3H10	12q13.2	-0.383896	1.87312e-06	3.90101e-05
WWC3	Xp22.2	0.383884	1.8746e-06	3.90101e-05
CDK11A	1p36.33	0.383841	1.88003e-06	3.90823e-05
ABCA7	19p13.3	0.383766	1.88944e-06	3.92369e-05
SEMA4A	1q22	0.383739	1.89292e-06	3.92682e-05
DYNLT1	6q25.3	-0.383597	1.91091e-06	3.96001e-05
MDN1	6q15	0.383522	1.92046e-06	3.97468e-05
CRBN	3p26.2	-0.38351	1.92198e-06	3.97468e-05
MRPS24	7p13	-0.383475	1.92652e-06	3.97995e-05
RLIM	Xq13.2	0.383369	1.94023e-06	4.0041e-05
CAPN15	16p13.3	0.383239	1.9571e-06	4.03474e-05
ANAPC10	4q31.21	-0.383054	1.98137e-06	4.07791e-05
RNF44	5q35.2	0.38303	1.98449e-06	4.07791e-05
FAM181A-AS1	14q32.12	-0.383007	1.98761e-06	4.07791e-05
RBM33	7q36.3	0.383003	1.98813e-06	4.07791e-05
MAFK	7p22.3	0.382975	1.99178e-06	4.07791e-05
UGGT1	2q14.3	0.382959	1.99387e-06	4.07791e-05
C1RL-AS1	12p13.31	0.382955	1.9944e-06	4.07791e-05
SCN5A	3p22.2	0.382955	1.99442e-06	4.07791e-05
BIRC6	2p22.3	0.382889	2.0033e-06	4.09187e-05
HTRA2	2p13.1	-0.38279	2.01646e-06	4.11454e-05
SUMO2	17q25.1	-0.382621	2.0393e-06	4.15262e-05
COL14A1	8q24.12	0.382621	2.0393e-06	4.15262e-05
ASNSD1	2q32.2	-0.382483	2.05806e-06	4.18655e-05
CLCN6	1p36.22	0.382463	2.06076e-06	4.18776e-05
NDUFS3	11p11.2	-0.382326	2.07971e-06	4.22197e-05
MTMR4	17q22	0.382302	2.08298e-06	4.22429e-05
GDPD5	11q13.4-q13.5	0.382211	2.09554e-06	4.24446e-05
RABEPK	9q33.3	-0.3822	2.09719e-06	4.24446e-05
SHISAL1	22q13.31	0.382093	2.11204e-06	4.27018e-05
UBN2	7q34	0.382058	2.11701e-06	4.27589e-05
MED19	11q12.1	-0.381987	2.12699e-06	4.2917e-05
BCAP29	7q22.3	-0.381916	2.13702e-06	4.30756e-05
RPS11	19q13.33	-0.3819	2.13925e-06	4.3077e-05
SPEN	1p36.21-p36.13	0.381806	2.1527e-06	4.3304e-05
SLC45A4	8q24.3	0.381731	2.1634e-06	4.34755e-05
SLK	10q24.33-q25.1	0.381684	2.17019e-06	4.35679e-05
PRADC1	2p13.2	-0.38146	2.2027e-06	4.41678e-05
FARS2	6p25.1	-0.381432	2.20673e-06	4.41678e-05
IAH1	2p25.1	-0.381432	2.20673e-06	4.41678e-05
PSMD9	12q24.31	-0.381408	2.21018e-06	4.41925e-05
UROD	1p34.1	-0.381334	2.22116e-06	4.43674e-05
CBX7	22q13.1	0.381263	2.2316e-06	4.45314e-05
SYNPO2	4q26	0.380987	2.27267e-06	4.53055e-05
RFX8	2q11.2	0.380889	2.28755e-06	4.55566e-05
PDCD11	10q24.33	0.380857	2.29228e-06	4.56051e-05
MLX	17q21.2	-0.380798	2.30124e-06	4.57377e-05
UBE2D3	4q24	-0.380696	2.31686e-06	4.60023e-05
EIF5A	17p13.1	-0.380401	2.36248e-06	4.68614e-05
PTRHD1	2p23.3	-0.380357	2.36925e-06	4.69021e-05
SLC12A6	15q14	0.380357	2.36925e-06	4.69021e-05
LOC100190986	16p12.2	0.380302	2.37788e-06	4.69918e-05
MRPL17	11p15.4	-0.380298	2.3785e-06	4.69918e-05
PMF1	1q22	-0.380228	2.38964e-06	4.71653e-05
BOLA3	2p13.1	-0.380145	2.40271e-06	4.73762e-05
DCUN1D5	11q22.3	-0.380078	2.41334e-06	4.75387e-05
AGPAT5	8p23.1	-0.379905	2.44105e-06	4.80372e-05
SERF1A	5q13.2	-0.37983	2.45312e-06	4.82168e-05
UBE2Q2	15q24.2	-0.379818	2.45503e-06	4.82168e-05
MAML3	4q31.1	0.379787	2.46013e-06	4.82694e-05
NECAP2	1p36.13	-0.379735	2.46843e-06	4.83847e-05
OST4	2p23.3	-0.379708	2.47292e-06	4.84249e-05
TLL1	4q32.3	0.37968	2.47747e-06	4.84642e-05
DRD1	5q35.2	0.379666	2.47979e-06	4.84642e-05
PSMC2	7q22.1	-0.37961	2.489e-06	4.85964e-05
MSRB1	16p13.3	-0.37959	2.49222e-06	4.86118e-05
NIPBL	5p13.2	0.379554	2.49804e-06	4.86776e-05
NAXE	1q22	-0.379417	2.5208e-06	4.9073e-05
ABCA2	9q34.3	0.379401	2.52341e-06	4.90759e-05
ARHGEF5	7q35	0.379358	2.53061e-06	4.91679e-05
MADCAM1	19p13.3	0.379302	2.53992e-06	4.93007e-05
PARM1	4q13.3	0.379275	2.54441e-06	4.93397e-05
SMIM12	1p34.3	-0.379236	2.55101e-06	4.93843e-05
SNX6	14q13.1	-0.379232	2.55167e-06	4.93843e-05
COPS9	2q37.3	-0.379023	2.5869e-06	5.00177e-05
ERI3	1p34.1	-0.37896	2.59763e-06	5.01764e-05
COX18	4q13.3	-0.378917	2.60503e-06	5.02467e-05
HADH	4q25	-0.378909	2.60632e-06	5.02467e-05
LOC100130238	12q24.33	0.378846	2.61724e-06	5.03978e-05
RPS15	19p13.3	-0.378834	2.61922e-06	5.03978e-05
MYO9A	15q23	0.378814	2.6226e-06	5.04142e-05
MRPL4	19p13.2	-0.378787	2.62729e-06	5.04556e-05
VAMP1	12p13.31	0.37874	2.63552e-06	5.05648e-05
CKLF	16q21	-0.378724	2.63824e-06	5.05684e-05
IFT46	11q23.3	-0.3787	2.64234e-06	5.05982e-05
LRP11	6q25.1	0.378621	2.65603e-06	5.08115e-05
LINC00893	Xq28	0.378421	2.69124e-06	5.14357e-05
LDB1	10q24.32	0.378358	2.70238e-06	5.15991e-05
TMSB4XP8	4q22.1	-0.378334	2.70657e-06	5.16296e-05
HRH2	5q35.2	0.378257	2.72031e-06	5.1842e-05
ZNF22	10q11.21	-0.37822	2.7269e-06	5.1918e-05
UXT	Xp11.23	-0.378035	2.76016e-06	5.2501e-05
THYN1	11q25	-0.377952	2.77514e-06	5.26855e-05
TCHH	1q21.3	0.377952	2.77515e-06	5.26855e-05
ZC3HC1	7q32.2	-0.377799	2.80317e-06	5.31668e-05
ZNF322	6p22.2	-0.377748	2.81258e-06	5.32945e-05
IRAK1BP1	6q14.1	-0.37772	2.81765e-06	5.33399e-05
ASB16	17q21.31	0.377633	2.83366e-06	5.3592e-05
LSM12	17q21.31	-0.377563	2.84683e-06	5.37899e-05
C1ORF50	1p34.2	-0.37737	2.88295e-06	5.43319e-05
MED31	17p13.1	-0.377366	2.8837e-06	5.43319e-05
RPS5	19q13.43	-0.377366	2.8837e-06	5.43319e-05
KLHL34	Xp22.12	0.377338	2.88891e-06	5.43786e-05
PPP1CB	2p23.2	-0.377236	2.90828e-06	5.46915e-05
RPS14	5q33.1	-0.377169	2.92102e-06	5.48793e-05
CNOT1	16q21	0.377114	2.93155e-06	5.50253e-05
PCNP	3q12.3	-0.377031	2.94742e-06	5.52616e-05
H6PD	1p36.22	0.377019	2.94969e-06	5.52616e-05
TSPAN6	Xq22.1	-0.376937	2.96565e-06	5.55084e-05
HS6ST3	13q32.1	0.37683	2.98629e-06	5.58422e-05
KIAA1324	1p13.3	0.37676	3.00012e-06	5.60483e-05
SELENOW	19q13.33	-0.376673	3.01711e-06	5.63035e-05
PRX	19q13.2	0.376661	3.01944e-06	5.63035e-05
NDUFS5	1p34.3	-0.376622	3.0272e-06	5.63954e-05
DPH5	1p21.2	-0.376582	3.03498e-06	5.64875e-05
NME2	17q21.33	-0.376457	3.05992e-06	5.68986e-05
THAP12	11q13.5	-0.37633	3.08521e-06	5.73153e-05
OCA2	15q12-q13.1	0.376301	3.09124e-06	5.73738e-05
BPTF	17q24.2	0.376279	3.09551e-06	5.73995e-05
GSE1	16q24.1	0.376201	3.11142e-06	5.76409e-05
ZNF576	19q13.31	-0.376173	3.11701e-06	5.76907e-05
ATP2B3	Xq28	0.376152	3.12133e-06	5.77018e-05
NAA38	17p13.1	-0.376142	3.1234e-06	5.77018e-05
YIPF1	1p32.3	-0.375949	3.16285e-06	5.83765e-05
ALKBH7	19p13.3	-0.375811	3.19132e-06	5.88066e-05
RAB5IF	20q11.23	-0.375807	3.19206e-06	5.88066e-05
RNF217-AS1	6q22.31	0.375565	3.24282e-06	5.96865e-05
GAS2L1P2	9q22.33	0.375535	3.24907e-06	5.97049e-05
CBX6	22q13.1	0.375531	3.24982e-06	5.97049e-05
KCNC4	1p13.3	0.375409	3.27568e-06	6.01245e-05
ZNF782	9q22.33	0.375342	3.28994e-06	6.03307e-05
PPFIA2	12q21.31	0.375256	3.30841e-06	6.06136e-05
FYCO1	3p21.31	0.375181	3.32458e-06	6.08539e-05
KLHL7	7p15.3	-0.375165	3.32798e-06	6.08602e-05
LRR1	14q21.3	-0.375122	3.33734e-06	6.09754e-05
TRAPPC2L	16q24.3	-0.374992	3.36558e-06	6.1435e-05
AKNA	9q32	0.374972	3.36988e-06	6.14571e-05
SMG1	16p12.3	0.374937	3.37763e-06	6.15421e-05
DNAJA3	16p13.3	-0.374815	3.40445e-06	6.19741e-05
SDHB	1p36.13	-0.374795	3.4088e-06	6.19965e-05
LUZP1	1p36.12	0.374717	3.42623e-06	6.22567e-05
DNAAF2	14q21.3	-0.374669	3.43673e-06	6.23906e-05
RNF13	3q25.1	-0.37465	3.44103e-06	6.24118e-05
MORC3	21q22.12	0.374606	3.45078e-06	6.25316e-05
SURF1	9q34.2	-0.374536	3.46665e-06	6.27621e-05
NEFH	22q12.2	0.374484	3.47815e-06	6.29132e-05
COA1	7p13	-0.374315	3.51646e-06	6.35484e-05
WDYHV1	8q24.13	-0.374221	3.53802e-06	6.38384e-05
CUL7	6p21.1	0.374217	3.53892e-06	6.38384e-05
GIT2	12q24.11	0.374138	3.55698e-06	6.41062e-05
N4BP2L2-IT2	13q13.1	0.374099	3.56605e-06	6.42114e-05
RAE1	20q13.31	-0.374055	3.57605e-06	6.42916e-05
SETD1A	16p11.2	0.374051	3.57696e-06	6.42916e-05
CWC15	11q21	-0.374036	3.5806e-06	6.4299e-05
ARID3B	15q24.1	0.374	3.58881e-06	6.43216e-05
CLEC16A	16p13.13	0.373996	3.58972e-06	6.43216e-05
SELENOF	1p22.3	-0.373988	3.59155e-06	6.43216e-05
COPZ1	12q13.13	-0.373929	3.60528e-06	6.45095e-05
CDYL2	16q23.2	0.37387	3.61906e-06	6.46728e-05
ZFYVE28	4p16.3	0.373862	3.6209e-06	6.46728e-05
NOP10	15q14	-0.373752	3.64677e-06	6.50262e-05
MYO15A	17p11.2	0.37374	3.64955e-06	6.50262e-05
GATB	4q31.3	-0.373736	3.65048e-06	6.50262e-05
TSC1	9q34.13	0.373654	3.67001e-06	6.53158e-05
PRR12	19q13.33	0.373634	3.67468e-06	6.53404e-05
UTP3	4q13.3	0.373579	3.68778e-06	6.55148e-05
SCAND1	20q11.23	-0.37339	3.73301e-06	6.62254e-05
DNAJC8	1p35.3	-0.373378	3.73585e-06	6.62254e-05
GRM2	3p21.2	0.37337	3.73775e-06	6.62254e-05
CD9	12p13.31	-0.373331	3.74716e-06	6.63331e-05
HAR1B	20q13.33	0.373313	3.75168e-06	6.63542e-05
TMEM215	9p21.1	0.373267	3.76275e-06	6.64909e-05
SELENOT	3q25.1	-0.373225	3.77302e-06	6.6561e-05
NMD3	3q26.1	-0.373223	3.77341e-06	6.6561e-05
HINT1	5q23.3	-0.373162	3.78837e-06	6.67658e-05
AKT3	1q43-q44	0.372965	3.83672e-06	6.75581e-05
NTMT1	9q34.11	-0.372945	3.84158e-06	6.7584e-05
GON7	14q32.12	-0.372859	3.86307e-06	6.7902e-05
ST3GAL3	1p34.1	-0.372827	3.87091e-06	6.79798e-05
DCAF13	8q22.3	-0.372615	3.92422e-06	6.88455e-05
ADAMTS13	9q34.2	0.372603	3.92711e-06	6.88455e-05
SCHIP1	3q25.32-q25.33	-0.372563	3.93716e-06	6.89353e-05
FBXO4	5p13.1	-0.372556	3.93916e-06	6.89353e-05
RPS3	11q13.4	-0.37254	3.94315e-06	6.89445e-05
BOLA2	16p11.2	-0.372441	3.96818e-06	6.93214e-05
GUSBP11	22q11.23	0.372406	3.97723e-06	6.93692e-05
OR2A7	7q35	0.372403	3.97789e-06	6.93692e-05
WAC	10p12.1|10p12.1-p11.2	0.372331	3.99631e-06	6.95464e-05
ARL6IP6	2q23.3	-0.372308	4.00247e-06	6.95464e-05
ZNF514	2q11.1	0.372304	4.00348e-06	6.95464e-05
C6ORF226	6p21.1	-0.3723	4.0045e-06	6.95464e-05
OLFML2A	9q33.3	0.372296	4.00551e-06	6.95464e-05
ENTPD4	8p21.3	0.372233	4.02175e-06	6.97444e-05
PWWP3B	Xq22.3	0.372219	4.02539e-06	6.97444e-05
EEF1A1	6q13	-0.372209	4.02786e-06	6.97444e-05
NOS3	7q36.1	0.372197	4.03092e-06	6.97444e-05
SLC46A1	17q11.2	0.372146	4.04419e-06	6.99133e-05
IPO11	5q12.1	-0.372099	4.05648e-06	7.00649e-05
TSPEAR	21q22.3	0.372077	4.06219e-06	7.01027e-05
GNAL	18p11.21	0.372004	4.08117e-06	7.03364e-05
DOC2B	17p13.3	0.371986	4.08589e-06	7.03364e-05
ERH	14q24.1	-0.371985	4.08633e-06	7.03364e-05
NIFK	2q14.3	-0.371957	4.09356e-06	7.04001e-05
TNKS1BP1	11q12.1	0.371926	4.10184e-06	7.04565e-05
ILK	11p15.4	-0.371918	4.10392e-06	7.04565e-05
ORC4	2q23.1	-0.371902	4.10807e-06	7.0467e-05
RAPGEF2	4q32.1	0.371827	4.12783e-06	7.07451e-05
MRPL15	8q11.23	-0.371768	4.1435e-06	7.09525e-05
TAB3	Xp21.2	0.371709	4.15922e-06	7.11606e-05
SDHAF4	6q13	-0.371654	4.17395e-06	7.13513e-05
TXN2	22q12.3	-0.371564	4.19825e-06	7.17051e-05
NDP	Xp11.3	-0.371544	4.20355e-06	7.17341e-05
CHML	1q43	0.371528	4.2078e-06	7.17451e-05
RHOT1	17q11.2	-0.371489	4.21843e-06	7.18648e-05
UCKL1-AS1	20q13.33	0.371471	4.22336e-06	7.18873e-05
SLC27A5	19q13.43	-0.371442	4.23112e-06	7.19579e-05
GCDH	19p13.13	-0.371398	4.24297e-06	7.2098e-05
HIVEP1	6p24.1	0.371379	4.24833e-06	7.21274e-05
KCNJ14	19q13.33	0.371363	4.25262e-06	7.21387e-05
MRPL3	3q22.1	-0.371319	4.26443e-06	7.2239e-05
UQCR10	22q12.2	-0.3713	4.26981e-06	7.2239e-05
PWP1	12q23.3	-0.371288	4.27304e-06	7.2239e-05
GNG5	1p22.3	-0.371288	4.27304e-06	7.2239e-05
TPCN2	11q13.3	0.371221	4.29139e-06	7.24878e-05
LOC100130872	4p16.3	0.371178	4.30331e-06	7.26274e-05
C12ORF43	12q24.31	-0.371155	4.30972e-06	7.26741e-05
ETV2	19q13.12	-0.371083	4.32941e-06	7.29444e-05
RAI1	17p11.2	0.37106	4.33596e-06	7.2993e-05
SP7	12q13.13	0.370995	4.35402e-06	7.3235e-05
KCNG3	2p21	0.370916	4.37615e-06	7.35451e-05
TUBA3D	2q21.1	0.370862	4.39118e-06	7.37356e-05
ANKRD26P1	16q11.2	0.370837	4.39823e-06	7.37918e-05
N4BP3	5q35.3	0.370792	4.41085e-06	7.39162e-05
DHX38	16q22.2	0.370784	4.41307e-06	7.39162e-05
FBXW4	10q24.32	0.370768	4.41752e-06	7.39285e-05
PTPMT1	11p11.2	-0.370698	4.43758e-06	7.41582e-05
NUTM2A	10q23.2	0.370694	4.43869e-06	7.41582e-05
ZFR2	19p13.3	0.370623	4.45884e-06	7.44075e-05
RRP36	6p21.1	-0.370615	4.46109e-06	7.44075e-05
MPP3	17q21.31	0.370536	4.48358e-06	7.4714e-05
MAPKAPK5-AS1	12q24.12	-0.370524	4.48697e-06	7.4714e-05
ECPAS	9q31.3	0.370457	4.50619e-06	7.49714e-05
BCDIN3D	12q13.12	-0.370387	4.52663e-06	7.52486e-05
ARHGAP44	17p12	0.370371	4.53118e-06	7.52615e-05
COX16	14q24.2	-0.37032	4.54601e-06	7.5382e-05
TIMMDC1	3q13.33	-0.37032	4.54601e-06	7.5382e-05
PLEKHG3	14q23.3	0.370198	4.58156e-06	7.58862e-05
RGL4	22q11.23	0.370189	4.58404e-06	7.58862e-05
HDHD5-AS1	22q11.1	-0.370119	4.60464e-06	7.61639e-05
ABCC1	16p13.11	0.37008	4.61621e-06	7.6292e-05
AFG3L1P	16q24.3	0.369969	4.64878e-06	7.67666e-05
MRPL30	2q11.2	-0.369883	4.67452e-06	7.71277e-05
TMEM203	9q34.3	-0.369855	4.68274e-06	7.71822e-05
ISCA2	14q24.3	-0.369839	4.68744e-06	7.71822e-05
AIMP2	7p22.1	-0.369832	4.6898e-06	7.71822e-05
NDUFB4	3q13.33	-0.36982	4.69333e-06	7.71822e-05
CMC1	3p24.1	-0.36978	4.70512e-06	7.73122e-05
COPE	19p13.11	-0.369725	4.72167e-06	7.75092e-05
GLT1D1	12q24.33	0.369713	4.72522e-06	7.75092e-05
DNAJC19	3q26.33	-0.369702	4.72878e-06	7.75092e-05
STK17A	7p13	-0.36954	4.77764e-06	7.82457e-05
FAM53B	10q26.13	0.369469	4.79925e-06	7.85349e-05
PFDN5	12q13.13	-0.369395	4.82215e-06	7.88395e-05
SLC9A1	1p36.11	0.369383	4.82578e-06	7.88395e-05
DMAC2	19q13.2	-0.369328	4.84273e-06	7.90067e-05
UBR3	2q31.1	0.369324	4.84394e-06	7.90067e-05
MAPK8IP3	16p13.3	0.369284	4.85609e-06	7.914e-05
BMS1P1	10q11.22	0.369257	4.86461e-06	7.9214e-05
RNF180	5q12.3	-0.369198	4.88292e-06	7.94472e-05
MRPL13	8q24.12	-0.369154	4.89639e-06	7.96012e-05
POLR3K	16p13.3	-0.369052	4.92835e-06	8.00556e-05
RAB1B	11q13.2	-0.369025	4.937e-06	8.00854e-05
AMER1	Xq11.2	0.369021	4.93823e-06	8.00854e-05
RARG	12q13.13	0.368973	4.95308e-06	8.02609e-05
HSPG2	1p36.12	0.36891	4.97295e-06	8.04921e-05
YAE1	7p14.1	-0.368903	4.97543e-06	8.04921e-05
ARL5A	2q23.3	-0.368867	4.98665e-06	8.0608e-05
HIGD1A	3p22.1	-0.3688	5.00789e-06	8.08858e-05
PLEKHA6	1q32.1	0.368765	5.01917e-06	8.10023e-05
SSH2	17q11.2	0.368702	5.03929e-06	8.12611e-05
NUP37	12q23.2	-0.368639	5.05948e-06	8.15207e-05
EDEM2	20q11.22	-0.368611	5.06834e-06	8.15881e-05
LOC401463	8q12.3	0.3686	5.07186e-06	8.15881e-05
KIF26B	1q44	0.368481	5.1103e-06	8.21014e-05
KLHL30	2q37.3	0.368476	5.11201e-06	8.21014e-05
BCL9	1q21.2	0.368273	5.17838e-06	8.30956e-05
MRPL33	2p23.2	-0.368261	5.18226e-06	8.30956e-05
COMMD5	8q24.3	-0.368233	5.19132e-06	8.31739e-05
RRP1B	21q22.3	0.368084	5.24078e-06	8.38523e-05
NSD3	8p11.23	0.36808	5.24209e-06	8.38523e-05
CNN3	1p21.3	-0.368001	5.2683e-06	8.41695e-05
MYDGF	19p13.3	-0.367974	5.27751e-06	8.41695e-05
LOC728989	1q21.1	0.36797	5.27853e-06	8.41695e-05
KMT2A	11q23.3	0.36797	5.27882e-06	8.41695e-05
DCTN6	8p12	-0.36782	5.32907e-06	8.49027e-05
MIAT	22q12.1	0.367773	5.34503e-06	8.50333e-05
HTR2A	13q14.2	0.367771	5.3458e-06	8.50333e-05
CFAP44	3q13.2	0.367702	5.36905e-06	8.5335e-05
SNX30	9q32	0.367604	5.40259e-06	8.57996e-05
SCCPDH	1q44	-0.367525	5.42957e-06	8.61593e-05
SPDYE1	7p13	0.36751	5.43469e-06	8.61718e-05
RBFOX2	22q12.3	0.367434	5.46075e-06	8.65161e-05
PSENEN	19q13.12	-0.367391	5.47572e-06	8.66371e-05
MRPL14	6p21.1	-0.367387	5.47708e-06	8.66371e-05
UBA2	19q13.11	-0.367363	5.48527e-06	8.66977e-05
COL5A1	9q34.3	0.367324	5.49893e-06	8.68448e-05
RAPH1	2q33.2	0.367226	5.53324e-06	8.73113e-05
ZRSR2	Xp22.2	0.367214	5.53724e-06	8.73113e-05
NEAT1	11q13.1	0.367155	5.55807e-06	8.75703e-05
PSMA7	20q13.33	-0.367104	5.57606e-06	8.77844e-05
SDHAF2	11q12.2	-0.367017	5.60664e-06	8.81961e-05
GCC2	2q12.3	0.366832	5.67251e-06	8.91618e-05
CDR2L	17q25.1	0.366726	5.71067e-06	8.96648e-05
PHKA2	Xp22.13	0.366718	5.71351e-06	8.96648e-05
NDUFB6	9p21.1	-0.36669	5.72345e-06	8.975e-05
AP5S1	20p13	-0.366659	5.73483e-06	8.98577e-05
SEPTIN7	7p14.2	-0.366592	5.75908e-06	9.01631e-05
PTPRN	2q35	0.36658	5.76337e-06	9.01631e-05
C1ORF109	1p34.3	-0.366541	5.7777e-06	9.03162e-05
C9ORF131	9p13.3	0.366485	5.79806e-06	9.05634e-05
DAB2IP	9q33.2	0.366458	5.80788e-06	9.06457e-05
MAP3K9	14q24.2	0.36643	5.81798e-06	9.07322e-05
TRPV1	17p13.2	0.366316	5.85998e-06	9.13157e-05
DCTPP1	16p11.2	-0.366281	5.87307e-06	9.14481e-05
OTUD5	Xp11.23	0.366218	5.89641e-06	9.16683e-05
MRTO4	1p36.13	-0.366218	5.89641e-06	9.16683e-05
LAMTOR5	1p13.3	-0.366123	5.93159e-06	9.21433e-05
YRDC	1p34.3	-0.366076	5.94926e-06	9.23456e-05
RAB4B	19q13.2	-0.366053	5.95811e-06	9.2411e-05
SRCAP	16p11.2	0.366009	5.97437e-06	9.25911e-05
MALL	2q13	0.365994	5.98029e-06	9.26108e-05
PAM16	16p13.3	-0.36595	5.99661e-06	9.27193e-05
POLR1C	6p21.1	-0.36595	5.99661e-06	9.27193e-05
UNKL	16p13.3	0.365879	6.0234e-06	9.30613e-05
RPLP2	11p15.5	-0.365852	6.03385e-06	9.31505e-05
FAM200A	7q22.1	-0.365836	6.03983e-06	9.31647e-05
HOOK1	1p32.1	0.36582	6.04588e-06	9.31647e-05
CDC42	1p36.12	-0.365812	6.04881e-06	9.31647e-05
UQCRFS1	19q12	-0.365761	6.0683e-06	9.33928e-05
TSN	2q14.3	-0.365706	6.08937e-06	9.36446e-05
SNTB2	16q22.1	0.365631	6.11806e-06	9.40133e-05
PPIP5K1	15q15.3	0.365576	6.13929e-06	9.42667e-05
ZCCHC17	1p35.2	-0.365498	6.16974e-06	9.45857e-05
IFT172	2p23.3	0.365494	6.17126e-06	9.45857e-05
SDHAF3	7q21.3	-0.365486	6.17431e-06	9.45857e-05
RAB11FIP5	2p13.2	0.365379	6.21567e-06	9.51461e-05
NBL1	1p36.13	0.365348	6.22798e-06	9.52612e-05
SPINK8	3p21.31	-0.3653	6.24661e-06	9.54729e-05
ZNF343	20p13	0.365257	6.26348e-06	9.56573e-05
ALOXE3	17p13.1	0.36513	6.31368e-06	9.63501e-05
CRLF1	19p13.11	0.365112	6.32099e-06	9.63879e-05
OSER1	20q13.12	-0.365096	6.32724e-06	9.64093e-05
SMUG1	12q13.13	-0.365065	6.33975e-06	9.65262e-05
EZH1	17q21.2	0.365033	6.35229e-06	9.66431e-05
ANKRD12	18p11.22	0.364915	6.39951e-06	9.72872e-05
HGS	17q25.3	0.364848	6.42642e-06	9.76218e-05
RNF114	20q13.13	-0.36475	6.46618e-06	9.81509e-05
SYS1	20q13.12	-0.364698	6.48695e-06	9.83912e-05
IGF2R	6q25.3	0.36462	6.51902e-06	9.88024e-05
RTL1	14q32.2	0.36459	6.53112e-06	9.89105e-05
AP4E1	15q21.2	0.364537	6.55286e-06	9.91643e-05
POU6F2	7p14.1	0.364512	6.56318e-06	9.9245e-05
C2CD2L	11q23.3	0.364466	6.582e-06	9.94541e-05
EIF2B3	1p34.1	-0.364391	6.61289e-06	9.98187e-05
TRMT112	11q13.1	-0.364384	6.61615e-06	9.98187e-05
NMB	15q25.2	-0.36434	6.63411e-06	0.000100014
HOPX	4q12	-0.364301	6.65047e-06	0.000100109
ITGA9	3p22.2	0.364301	6.65047e-06	0.000100109
TATDN3	1q32.3	-0.364258	6.66851e-06	0.000100305
FBXO22	15q24.2	-0.364214	6.6866e-06	0.000100501
RNF25	2q35	-0.364183	6.69978e-06	0.000100623
ILRUN	6p21.31	0.364128	6.72292e-06	0.000100894
LILRB5	19q13.42	0.36405	6.75579e-06	0.000101311
LOC100130449	2q37.3	0.363831	6.84867e-06	0.000102567
BMP8A	1p34.3	0.363829	6.84982e-06	0.000102567
JRK	8q24.3	0.363789	6.86668e-06	0.000102742
NUTM2F	9q22.32	0.363644	6.92907e-06	0.000103598
C3ORF62	3p21.31	0.363612	6.94307e-06	0.000103729
HAS1	19q13.41	0.363592	6.9516e-06	0.000103779
KIF16B	20p12.1	0.363451	7.01336e-06	0.00010457
DYRK1A	21q22.13	0.363447	7.01508e-06	0.00010457
DPH3	3p25.1	-0.363415	7.02888e-06	0.000104697
LDLRAP1	1p36.11	0.363388	7.04097e-06	0.000104746
TRAPPC5	19p13.2	-0.363384	7.0427e-06	0.000104746
TSPOAP1	17q22	0.363309	7.07563e-06	0.000105158
ATP2A1	16p11.2	0.363112	7.16299e-06	0.000106243
RNF213	17q25.3	0.363112	7.16299e-06	0.000106243
PCDHGA3	5q31.3	0.363105	7.16635e-06	0.000106243
MRPL24	1q23.1	-0.363096	7.17002e-06	0.000106243
GNRH1	8p21.2	0.363022	7.20352e-06	0.00010666
CZIB	1p32.3	-0.36301	7.20882e-06	0.00010666
MAD2L2	1p36.22	-0.362888	7.26383e-06	0.000107394
LOC729603	6q25.3	0.362848	7.28166e-06	0.000107496
MDC1	6p21.33	0.36284	7.28523e-06	0.000107496
CHD5	1p36.31	0.362837	7.28701e-06	0.000107496
RREB1	6p24.3	0.362825	7.29237e-06	0.000107496
FAM153A	5q35.3	0.362785	7.31051e-06	0.000107684
SEMA6C	1q21.3	0.362766	7.31923e-06	0.000107733
FRAS1	4q21.21	0.362715	7.34242e-06	0.000107994
RAP1GAP2	17p13.3	0.362703	7.34798e-06	0.000107996
COL18A1-AS1	21q22.3	0.362689	7.35434e-06	0.000107996
TFAP2C	20q13.31	0.362679	7.3588e-06	0.000107996
FAM32A	19p13.11	-0.36264	7.37684e-06	0.000108181
PNO1	2p14	-0.362451	7.46406e-06	0.000109379
GATM	15q21.1	-0.36212	7.61904e-06	0.000111569
TNK2	3q29	0.362045	7.65452e-06	0.000112006
TMEM249	8q24.3	0.361901	7.72337e-06	0.000112912
NHSL2	Xq13.1	0.361892	7.72783e-06	0.000112912
UBE2A	Xq24	-0.361849	7.74863e-06	0.000113051
SYNE4	19q13.12	0.361848	7.74866e-06	0.000113051
SLC37A1	21q22.3	0.361782	7.78087e-06	0.000113438
CFP	Xp11.23	0.361723	7.80943e-06	0.000113771
HCFC1	Xq28	0.361683	7.82852e-06	0.000113966
BNC2	9p22.3-p22.2	0.361624	7.85724e-06	0.000114245
ATP5MC2	12q13.13	-0.36162	7.85916e-06	0.000114245
BICC1	10q21.1	0.361589	7.87452e-06	0.000114384
SSBP1	7q34	-0.36153	7.9034e-06	0.00011472
SNRPB	20p13	-0.361286	8.02385e-06	0.000116384
SRSF9	12q24.31	-0.361057	8.13809e-06	0.000117955
LTB4R	14q12	0.36103	8.15198e-06	0.00011807
LOC100133331	1p36.33	0.360967	8.18382e-06	0.000118445
PPT1	1p34.2	-0.360896	8.21977e-06	0.000118793
BGLAP	1q22	-0.360896	8.21977e-06	0.000118793
SMURF1	7q22.1	0.360766	8.28608e-06	0.000119664
MRPL22	5q33.2	-0.360738	8.30021e-06	0.000119782
COX5B	2q11.2	-0.360668	8.33665e-06	0.00012022
CLCN5	Xp11.23	0.360593	8.37528e-06	0.00012069
IFI27L1	14q32.12	-0.360581	8.38139e-06	0.000120691
ARHGEF17	11q13.4	0.360561	8.39159e-06	0.00012075
WASHC2C	10q11.22	0.36055	8.39772e-06	0.000120751
C8ORF76	8q24.13	-0.360388	8.48186e-06	0.000121845
HNRNPH3	10q21.3	0.36038	8.48599e-06	0.000121845
RFC2	7q11.23	-0.360353	8.50044e-06	0.000121964
SMAD7	18q21.1	0.360341	8.50664e-06	0.000121965
IFT52	20q13.12	-0.360282	8.53771e-06	0.000122323
RPL8	8q24.3	-0.360164	8.59998e-06	0.0001231
CORO2A	9q22.33	0.360156	8.60435e-06	0.0001231
ORMDL2	12q13.2	-0.360006	8.68412e-06	0.000124152
USE1	19p13.11	-0.359994	8.69045e-06	0.000124154
LINC01000	7q32.1	0.359821	8.78376e-06	0.000125397
SLTM	15q22.1	0.35979	8.80083e-06	0.000125432
HELZ	17q24.2	0.359786	8.80296e-06	0.000125432
DR1	1p22.1	-0.359782	8.8051e-06	0.000125432
TMEM120A	7q11.23	-0.359766	8.81365e-06	0.000125464
ADAMTSL1	9p22.2-p22.1	0.359715	8.84148e-06	0.00012577
GON4L	1q22	0.359687	8.85651e-06	0.000125894
NLRP9	19q13.42	0.359588	8.9108e-06	0.00012654
PTPDC1	9q22.32	0.359581	8.91468e-06	0.00012654
ATP6V0B	1p34.1	-0.359491	8.96453e-06	0.000127157
TARBP2	12q13.13	-0.3594	9.01463e-06	0.000127777
BTRC	10q24.32	0.359363	9.03521e-06	0.000127977
EGR4	2p13.2	0.359327	9.0555e-06	0.000128174
PPP2CB	8p12	-0.359294	9.07379e-06	0.000128341
ASH1L	1q22	0.359282	9.08039e-06	0.000128343
PLEKHA5	12p12.3	0.359184	9.13553e-06	0.000129031
NDUFAF2	5q12.1	-0.35916	9.14861e-06	0.000129124
NFASC	1q32.1	0.359097	9.18431e-06	0.000129537
CACNA1A	19p13.13	0.359062	9.20434e-06	0.000129727
INPP4B	4q31.21	0.358999	9.24005e-06	0.000130138
FEZ1	11q24.2	-0.358963	9.26019e-06	0.00013033
N4BP1	16q12.1	0.358932	9.27813e-06	0.00013049
RTL10	22q11.21	0.358825	9.33892e-06	0.000131252
ZFR	5p13.3	-0.358774	9.36833e-06	0.000131573
PRR14L	22q12.2	0.358751	9.38193e-06	0.000131671
DOCK5	8p21.2	0.358695	9.41374e-06	0.000131998
RIMBP2	12q24.33	0.358682	9.4215e-06	0.000131998
HAX1	1q21.3	-0.358676	9.42512e-06	0.000131998
SENP3	17p13.1	-0.358609	9.46392e-06	0.000132448
HDHD5	22q11.1	-0.358546	9.50058e-06	0.000132868
FAT2	5q33.1	0.358408	9.58104e-06	0.000133899
SELENOK	3p21.1	-0.358381	9.59745e-06	0.000134035
SFSWAP	12q24.33	0.358325	9.62995e-06	0.000134394
SUPT4H1	17q22	-0.35829	9.6509e-06	0.000134592
TMEM184A	7p22.3	0.358204	9.70186e-06	0.000135208
IFFO2	1p36.13	0.358184	9.71399e-06	0.000135283
ZBTB34	9q33.3	0.358129	9.74686e-06	0.000135646
MED11	17p13.2	-0.358081	9.77512e-06	0.000135928
SOS1	2p22.1	0.358072	9.78081e-06	0.000135928
SLC6A20	3p21.31	0.358033	9.80418e-06	0.000136086
TRMT61B	2p23.2	-0.35803	9.80582e-06	0.000136086
ZNF593	1p36.11	-0.357979	9.83661e-06	0.000136418
GPX4	19p13.3	-0.357944	9.85798e-06	0.000136619
FZD4	11q14.2	0.357916	9.87464e-06	0.000136726
POU2F1	1q24.2	0.357908	9.8794e-06	0.000136726
HYDIN	16q22.2	0.357849	9.91519e-06	0.000137126
ADRA2C	4p16.3	0.357756	9.97184e-06	0.000137814
EMC4	15q14	-0.35768	1.00182e-05	0.000138359
RPLP0	12q24.23	-0.357479	1.01423e-05	0.000139975
TDRD6	6p12.3	0.357449	1.01609e-05	0.000140134
STXBP6	14q12	0.357404	1.01888e-05	0.000140392
THAP3	1p36.31	-0.357396	1.01937e-05	0.000140392
MCRIP2	16p13.3	-0.357349	1.02231e-05	0.000140701
TEFM	17q11.2	-0.357302	1.02527e-05	0.00014101
LINC00852	3p25.3	0.357239	1.02922e-05	0.000141456
MYOM1	18p11.31	0.357215	1.03071e-05	0.000141563
SNHG32	6p21.33	-0.357168	1.03369e-05	0.000141874
EMC7	15q14	-0.357054	1.04092e-05	0.000142768
C2CD2	21q22.3	0.357043	1.04165e-05	0.00014277
TET3	2p13.1	0.357003	1.04418e-05	0.000143018
RABAC1	19q13.2	-0.356948	1.0477e-05	0.000143402
TTN	2q31.2	0.356865	1.053e-05	0.000144028
KAT6B	10q22.2	0.356818	1.05604e-05	0.000144275
SYNJ2	6q25.3	0.356806	1.0568e-05	0.000144275
LMO4	1p22.3	-0.356802	1.05705e-05	0.000144275
AGPAT4	6q26	0.356786	1.05807e-05	0.000144275
CNNM4	2q11.2	0.356781	1.05843e-05	0.000144275
CCBE1	18q21.32	0.35672	1.06235e-05	0.00014471
DENND4B	1q21.3	0.356684	1.0647e-05	0.000144867
BRPF3	6p21.31	0.35668	1.06495e-05	0.000144867
SRSF3	6p21.31-p21.2	-0.356633	1.06803e-05	0.000145186
BCL7C	16p11.2	-0.356534	1.07445e-05	0.00014596
GID4	17p11.2|17p11.2	0.356511	1.076e-05	0.000146071
IL34	16q22.1	0.356483	1.07781e-05	0.000146217
ZMYM3	Xq13.1	0.356452	1.07988e-05	0.000146398
BTF3	5q13.2	-0.356318	1.08872e-05	0.000147417
CYP1A1	15q24.1	0.356316	1.08888e-05	0.000147417
NIPA1	15q11.2	0.356216	1.09553e-05	0.000148217
AMPD2	1p13.3	0.356196	1.09685e-05	0.000148264
MLXIP	12q24.31	0.356188	1.09737e-05	0.000148264
ALMS1	2p13.1	0.356176	1.09816e-05	0.00014827
BTAF1	10q23.32	0.356125	1.10159e-05	0.000148632
FBXO8	4q34.1	-0.356007	1.10953e-05	0.000149603
NR4A2	2q24.1	0.355889	1.11754e-05	0.00015058
NDUFB9	8q24.13	-0.355849	1.12021e-05	0.000150809
SBDSP1	7q11.23	-0.355842	1.12075e-05	0.000150809
SUSD5	3p22.3	0.355696	1.13072e-05	0.000152048
COPS6	7q22.1	-0.355661	1.13316e-05	0.000152273
CYP8B1	3p22.1	0.355622	1.13582e-05	0.000152528
PIGU	20q11.22	-0.35546	1.14707e-05	0.000153934
ARHGAP28	18p11.31	0.35535	1.15477e-05	0.000154762
RSPO3	6q22.33	0.355349	1.15479e-05	0.000154762
IFT122	3q21.3-q22.1	0.355231	1.16308e-05	0.000155768
TSNARE1	8q24.3	0.355172	1.16725e-05	0.000156222
USP31	16p12.2	0.35507	1.17452e-05	0.00015709
TMED7	5q22.3	-0.355015	1.17846e-05	0.00015751
IRF4	6p25.3	0.355002	1.17942e-05	0.000157532
CNOT8	5q33.2	-0.354956	1.18268e-05	0.000157863
BCL2L2	14q11.2	0.354909	1.18608e-05	0.000158142
PNMA8B	19q13.32	0.354905	1.18636e-05	0.000158142
MED27	9q34.13	-0.354858	1.18976e-05	0.000158489
EVC	4p16.2	0.35481	1.19317e-05	0.000158731
GSDMB	17q21.1	0.35481	1.19317e-05	0.000158731
LMLN	3q29	0.354787	1.19488e-05	0.000158852
CCDC57	17q25.3	0.354728	1.19917e-05	0.000159315
ADSL	22q13.1	-0.354657	1.20432e-05	0.000159894
ZNF276	16q24.3	0.35457	1.21066e-05	0.000160606
ZNF707	8q24.3	0.354558	1.21152e-05	0.000160606
RNF144A	2p25.1	0.35455	1.2121e-05	0.000160606
PLEKHG4	16q22.1	0.354523	1.2141e-05	0.000160763
VPS37D	7q11.23	-0.354484	1.21702e-05	0.000161043
PTPRK	6q22.33	0.354456	1.21906e-05	0.000161205
PTPRU	1p35.3	0.35444	1.22022e-05	0.000161252
EIF3A	10q26.11	0.354239	1.23513e-05	0.000163114
TAF1	Xq13.1	0.354019	1.25171e-05	0.000165194
PASK	2q37.3	0.353897	1.26097e-05	0.000166306
FHAD1	1p36.21	0.353771	1.2706e-05	0.000167466
VTI1A	10q25.2	0.35374	1.27302e-05	0.000167674
UBAP2	9p13.3	0.353704	1.27575e-05	0.000167922
ARHGAP23	17q12	0.353653	1.2797e-05	0.00016833
RBAK	7p22.1	0.353625	1.28183e-05	0.000168499
INO80D	2q33.3	0.35357	1.2861e-05	0.000168949
PXDN	2p25.3	0.353558	1.28702e-05	0.000168958
RUBCN	3q29	0.353539	1.28855e-05	0.000169047
SCUBE3	6p21.31	0.35352	1.29002e-05	0.00016913
CTH	1p31.1	-0.353401	1.2993e-05	0.000170234
NTHL1	16p13.3	-0.353385	1.30054e-05	0.000170284
TIMM29	19p13.2	-0.353346	1.30363e-05	0.000170464
SASH1	6q24.3-q25.1	0.353346	1.30363e-05	0.000170464
ELP6	3p21.31	-0.353267	1.30983e-05	0.000171163
RPP40	6p25.1	-0.353244	1.3117e-05	0.000171295
IMP3	15q24.2	-0.35322	1.31357e-05	0.000171426
ATP5F1B	12q13.3	-0.353173	1.31731e-05	0.000171803
KLHL4	Xq21.31	-0.353141	1.31981e-05	0.000172016
MBL1P	10q22.3	0.353106	1.32258e-05	0.000172264
FAM160B2	8p21.3	0.353027	1.32892e-05	0.000172977
VILL	3p22.2	0.352964	1.33398e-05	0.00017349
MIA3	1q41	0.352956	1.33461e-05	0.00017349
NBPF10	1q21.1	0.352807	1.34668e-05	0.000174946
HSBP1	16q23.3	-0.352716	1.35404e-05	0.000175787
ARMC1	8q13.1	-0.352677	1.35725e-05	0.000176089
KCNK9	8q24.3	0.352624	1.36157e-05	0.000176535
SULT4A1	22q13.31	0.352602	1.36338e-05	0.000176653
PSMA5	1p13.3	-0.352535	1.36888e-05	0.000177251
PYM1	12q13.2	-0.352523	1.36985e-05	0.000177261
LINC00847	5q35.3	-0.352441	1.37667e-05	0.000178009
IDI2	10p15.3	0.352429	1.37765e-05	0.000178009
LOC100132287	1p36.33	0.352421	1.3783e-05	0.000178009
CAMKK2	12q24.31	0.352346	1.38452e-05	0.000178695
PTMAP11	9q22.33	0.352293	1.38892e-05	0.000179147
PPP1R14B	11q13.1	-0.352275	1.39042e-05	0.000179225
CEP104	1p36.32	0.352212	1.3957e-05	0.000179715
MPP7	10p12.1	0.352208	1.39603e-05	0.000179715
PKD2	4q22.1	0.352185	1.39801e-05	0.000179853
PRCP	11q14.1	-0.352106	1.40463e-05	0.000180589
GGH	8q12.3	-0.352094	1.40563e-05	0.000180601
MRPL27	17q21.33	-0.352039	1.41029e-05	0.000181083
ATXN7L3	17q21.31	0.351878	1.42402e-05	0.000182728
SEC16B	1q25.2	0.351846	1.42671e-05	0.000182881
SP1	12q13.13	0.351842	1.42705e-05	0.000182881
SBF1	22q13.33	0.351811	1.42975e-05	0.000183109
NDUFB10	16p13.3	-0.351799	1.43076e-05	0.000183121
TMEM38B	9q31.2	-0.351775	1.43279e-05	0.000183263
HMGN2	1p36.11	-0.35176	1.43415e-05	0.000183318
CDC34	19p13.3	-0.351748	1.43516e-05	0.000183331
SNX4	3q21.2	-0.35172	1.43754e-05	0.000183399
STXBP1	9q34.11	0.35172	1.43754e-05	0.000183399
DYNLL2	17q22	0.351681	1.44093e-05	0.000183714
GTPBP8	3q13.2	-0.351543	1.45289e-05	0.00018512
DHRS7B	17p11.2	-0.351421	1.46355e-05	0.000186359
VPS72	1q21.3	-0.351334	1.47116e-05	0.000187027
TSSK3	1p35.1	0.351334	1.47116e-05	0.000187027
METTL5	2q31.1	-0.351323	1.4722e-05	0.000187027
CEPT1	1p13.3	-0.351319	1.47255e-05	0.000187027
ROCK1	18q11.1	0.351295	1.47464e-05	0.000187173
FBXO41	2p13.2	0.351153	1.4872e-05	0.000188647
ATOX1	5q33.1	-0.351086	1.49317e-05	0.000189284
JAK1	1p31.3	0.351051	1.49634e-05	0.000189565
CEMP1	16p13.3	0.350996	1.50128e-05	0.000190023
C1ORF220	1q25.2	0.350989	1.50187e-05	0.000190023
CLASP1	2q14.2-q14.3	0.350957	1.50482e-05	0.000190156
ZNF420	19q13.12	-0.350957	1.50482e-05	0.000190156
FPGT	1p31.1	-0.350823	1.51692e-05	0.000191486
ATP5F1D	19p13.3	-0.350819	1.51727e-05	0.000191486
CCDC58	3q21.1	-0.350779	1.52085e-05	0.000191785
GAMT	19p13.3	-0.350772	1.52157e-05	0.000191785
PFN1P2	1p11.2	0.350705	1.52766e-05	0.000192432
LINC00174	7q11.21	0.350622	1.53523e-05	0.000193262
OSGEPL1	2q32.2	-0.350606	1.53668e-05	0.000193322
PKHD1L1	8q23.1-q23.2	0.350557	1.54123e-05	0.000193593
TMEM132D	12q24.33	0.350553	1.54161e-05	0.000193593
MRPS10	6p21.1	-0.350551	1.54174e-05	0.000193593
ALS2CL	3p21.31	0.350413	1.55448e-05	0.00019507
EHBP1L1	11q13.1	0.35039	1.55668e-05	0.000195222
SRF	6p21.1	0.350307	1.56438e-05	0.000196064
GJB3	1p34.3	0.35022	1.57251e-05	0.000196959
MST1R	3p21.31	0.350201	1.57433e-05	0.000197064
KANK4	1p31.3	0.350153	1.57887e-05	0.000197507
KIF3C	2p23.3	0.350102	1.5836e-05	0.000197975
HTR6	1p36.13	0.349992	1.5941e-05	0.000199162
GRK2	11q13.2	0.34985	1.60757e-05	0.00020072
NT5C3B	17q21.2	-0.349823	1.61021e-05	0.000200924
CLCN4	Xp22.2	0.34976	1.61627e-05	0.000201553
COL12A1	6q13-q14.1	0.349654	1.62653e-05	0.000202706
URB1	21q22.11	0.349543	1.63725e-05	0.000203881
MRPS34	16p13.3	-0.349536	1.63801e-05	0.000203881
MEMO1	2p22.3	-0.349524	1.63913e-05	0.000203893
FAF1	1p32.3	-0.349425	1.6488e-05	0.000204967
RHOC	1p13.2	-0.349366	1.6546e-05	0.00020556
ABR	17p13.3	0.349317	1.65942e-05	0.00020603
ARHGEF35	7q35	0.349278	1.66331e-05	0.000206385
SENP8	15q23	-0.349217	1.66939e-05	0.00020701
HDAC7	12q13.11	0.349138	1.67722e-05	0.000207772
BTBD10	11p15.3	-0.349134	1.67761e-05	0.000207772
RTL3	Xq21.1	0.349088	1.6822e-05	0.00020821
LOC388955	2p15	-0.349032	1.68785e-05	0.000208724
MYH13	17p13.1	0.349026	1.68845e-05	0.000208724
C1ORF53	1q31.3	-0.348992	1.69181e-05	0.000209009
FCHSD1	5q31.3	0.348977	1.69339e-05	0.000209075
TTC9C	11q12.3	-0.34891	1.70014e-05	0.000209778
BCORL1	Xq26.1	0.348815	1.7097e-05	0.000210828
DGKA	12q13.2	0.348776	1.7137e-05	0.000211191
NUMA1	11q13.4	0.348583	1.73344e-05	0.000213491
EP300	22q13.2	0.348563	1.73547e-05	0.000213608
VAT1L	16q23.1	0.348461	1.74604e-05	0.000214777
CAMSAP1	9q34.3	0.348429	1.7493e-05	0.000215045
GTF3C1	16p12.1	0.348343	1.75831e-05	0.000216019
GSTP1	11q13.2	-0.348323	1.76036e-05	0.000216138
ZNF462	9q31.2	0.348307	1.76201e-05	0.000216207
ABCG4	11q23.3	0.34828	1.76489e-05	0.000216427
ICE1	5p15.32	0.348244	1.7686e-05	0.000216748
POLR2D	2q14.3	-0.348213	1.7719e-05	0.00021702
CKS1B	1q21.3	-0.348181	1.77521e-05	0.000217292
CCKBR	11p15.4	0.34816	1.77747e-05	0.000217379
BBS10	12q21.2	-0.348154	1.77811e-05	0.000217379
RUSC1	1q22	0.348122	1.78143e-05	0.000217639
PBRM1	3p21.1	0.348111	1.78268e-05	0.000217639
FAM189A1	15q13.1	0.348103	1.78351e-05	0.000217639
MED12	Xq13.1	0.347926	1.80232e-05	0.0002198
PITRM1	10p15.2	0.34789	1.80611e-05	0.000220056
RYR2	1q43	0.347885	1.80664e-05	0.000220056
ARFIP2	11p15.4	-0.347768	1.81916e-05	0.000221447
CFL1	11q13.1	-0.347583	1.83922e-05	0.000223752
CCT7	2p13.2	-0.347512	1.84695e-05	0.000224554
KDM5C	Xp11.22	0.347469	1.85168e-05	0.000224992
PSMB6	17p13.2	-0.347445	1.85427e-05	0.000225169
PDCD10	3q26.1	-0.347394	1.85988e-05	0.000225714
ESRP2	16q22.1	0.347351	1.86465e-05	0.000226154
TMEM9	1q32.1	-0.347327	1.86725e-05	0.000226332
NDUFAB1	16p12.2	-0.347315	1.86856e-05	0.000226352
MSANTD4	11q22.3	-0.347296	1.87073e-05	0.000226478
CACNA1G	17q21.33	0.34728	1.87247e-05	0.000226551
AKR7L	1p36.13|1p35-p36.1	0.347182	1.88339e-05	0.000227734
NRIP2	12p13.33	0.347087	1.89393e-05	0.000228869
PSMB8	6p21.32	-0.346937	1.91072e-05	0.000230759
INO80E	16p11.2	-0.346847	1.92096e-05	0.000231767
FBXL19	16p11.2	0.346843	1.92141e-05	0.000231767
FBXO3	11p13	-0.346823	1.92364e-05	0.000231896
GATA6	18q11.2	0.346796	1.92669e-05	0.000232123
TTC1	5q33.3	-0.346752	1.93169e-05	0.000232521
C2CD6	2q33.1	0.346737	1.93346e-05	0.000232521
WDR81	17p13.3	0.346737	1.93349e-05	0.000232521
ZNF280B	22q11.22	0.346674	1.94068e-05	0.000233245
SMIM29	6p21.31	-0.346587	1.95062e-05	0.000234211
PBX2	6p21.32	0.346583	1.95107e-05	0.000234211
CNTN4	3p26.3-p26.2	0.346473	1.96378e-05	0.000235562
SKP1	5q31.1	-0.346465	1.96469e-05	0.000235562
ZNF90	19p12	-0.346442	1.96743e-05	0.000235716
SSH1	12q24.11	0.346434	1.96834e-05	0.000235716
GRK3	22q12.1	0.346347	1.97841e-05	0.000236659
ZNF248	10p11.21	0.346345	1.9786e-05	0.000236659
EXOSC5	19q13.2	-0.346308	1.983e-05	0.000237044
TIMM17B	Xp11.23	-0.346217	1.9936e-05	0.000238025
SHANK2	11q13.3-q13.4	0.346217	1.9936e-05	0.000238025
MAML1	5q35.3	0.346186	1.9973e-05	0.000238324
NPM3	10q24.32	-0.346166	1.99961e-05	0.000238457
LIN28A	1p36.11	0.346146	2.00191e-05	0.000238588
RNASEH2C	11q13.1	-0.346111	2.00611e-05	0.000238913
ATP5MC3	2q31.1	-0.346103	2.00704e-05	0.000238913
CEP131	17q25.3	0.346079	2.00983e-05	0.000239015
ZBTB43	9q33.3	0.346075	2.0103e-05	0.000239015
TXNDC15	5q31.1	-0.346044	2.01402e-05	0.000239316
PIN1	19p13.2	-0.345981	2.0215e-05	0.000240061
SMG1P3	16p12.2	0.345831	2.03936e-05	0.000242037
S100A16	1q21.3	-0.34578	2.04551e-05	0.000242622
ADAMTS10	19p13.2	0.345721	2.05262e-05	0.000243321
TMEM256	17p13.1	-0.345658	2.06023e-05	0.000244078
EMC3	3p25.3	-0.345587	2.06882e-05	0.000244861
CEL	9q34.13	0.345583	2.0693e-05	0.000244861
RB1	13q14.2	-0.34554	2.07457e-05	0.000245339
GTF2B	1p22.2	-0.34545	2.08563e-05	0.0002465
TRPM4	19q13.33	0.345422	2.08901e-05	0.000246753
ARFIP1	4q31.3	-0.345379	2.09432e-05	0.000247234
BRINP1	9q33.1	0.345343	2.09868e-05	0.000247602
VPS45	1q21.2	-0.34528	2.10645e-05	0.000248372
NUP88	17p13.2	-0.345257	2.10938e-05	0.000248569
ELOC	8q21.11	-0.345213	2.11474e-05	0.000249054
ERCC6	10q11.23	0.345198	2.1167e-05	0.000249137
RAB11FIP4	17q11.2	0.345146	2.12306e-05	0.000249649
RAD51AP1	12p13.32	-0.345142	2.12355e-05	0.000249649
MFHAS1	8p23.1	0.345131	2.12502e-05	0.000249674
EDC4	16q22.1	0.345091	2.12993e-05	0.000250104
THAP10	15q23	-0.345076	2.1319e-05	0.000250187
RPS7	2p25.3	-0.345064	2.13338e-05	0.000250213
SNHG9	16p13.3	-0.345017	2.13929e-05	0.00025076
TRIM56	7q22.1	0.345005	2.14078e-05	0.000250786
MDP1	14q12	-0.34491	2.15266e-05	0.000251988
HRNR	1q21.3	0.344903	2.15357e-05	0.000251988
EPPK1	8q24.3	0.344833	2.16244e-05	0.000252877
PRLR	5p13.2	0.344812	2.16507e-05	0.000253036
CDRT4	17p12	0.34478	2.16911e-05	0.00025336
BABAM1	19p13.11	-0.344757	2.17207e-05	0.000253557
RANGRF	17p13.1	-0.344721	2.17663e-05	0.00025394
NKD2	5p15.33	0.344694	2.18014e-05	0.000254201
RHOA	3p21.31	-0.344615	2.19022e-05	0.000255226
ATRX	Xq21.1	0.344489	2.20643e-05	0.000256874
GSN	9q33.2	0.344485	2.20693e-05	0.000256874
SLC25A5	Xq24	-0.344414	2.2161e-05	0.00025779
DNAJB9	7q31.1|14q24.2-q24.3	-0.344339	2.22582e-05	0.000258619
RPL23AP53	8p23.3	0.344339	2.22582e-05	0.000258619
RPS18	6p21.32	-0.344304	2.23044e-05	0.000259004
SEC22A	3q21.1	-0.34419	2.24538e-05	0.000260587
TMEM11	17p11.2	-0.344115	2.25522e-05	0.000261576
SRP72	4q12	-0.344103	2.25677e-05	0.000261604
CYCS	7p15.3	-0.344076	2.26041e-05	0.000261781
ABT1	6p22.2	-0.344072	2.26093e-05	0.000261781
MTFR1	8q13.1	-0.344013	2.26874e-05	0.000262534
ARHGAP17	16p12.1	0.343914	2.28182e-05	0.000263894
AGAP4	10q11.22	0.343891	2.28497e-05	0.000264105
CAD	2p23.3	0.343796	2.29762e-05	0.000265258
TBC1D2	9q22.33	0.343796	2.29762e-05	0.000265258
FNDC1	6q25.3	0.343756	2.303e-05	0.000265678
SNX29P2	16p11.2	0.343749	2.30396e-05	0.000265678
BRK1	3p25.3	-0.343729	2.30661e-05	0.000265678
NEGR1	1p31.1	0.343714	2.30873e-05	0.000265678
TMED8	14q24.3	0.343714	2.30873e-05	0.000265678
PPIA	7p13	-0.34371	2.30926e-05	0.000265678
HIGD2A	5q35.2	-0.343635	2.31936e-05	0.000266686
MARS2	2q33.1	-0.343623	2.32096e-05	0.000266716
TMEM62	15q15.2	-0.343544	2.33165e-05	0.00026779
VSIG2	11q24.2	0.343518	2.33518e-05	0.000268042
KSR2	12q24.22-q24.23	0.34347	2.34179e-05	0.000268558
MAGT1	Xq21.1	-0.343466	2.34238e-05	0.000268558
ITPR1	3p26.1	0.343454	2.34399e-05	0.000268588
DCTN4	5q33.1	-0.343407	2.35046e-05	0.000269174
TFAP2E	1p34.3	0.343379	2.35424e-05	0.000269452
IGSF10	3q25.1	0.343277	2.36832e-05	0.000270908
DUSP12	1q23.3	-0.343253	2.37159e-05	0.000271126
PSMC6	14q22.1	-0.342993	2.40775e-05	0.000275102
C17ORF80	17q25.1	-0.342844	2.42881e-05	0.000277222
CLK2	1q22	0.342832	2.43048e-05	0.000277222
ZNF646	16p11.2	0.342828	2.43103e-05	0.000277222
APOC2	19q13.32	-0.342812	2.43326e-05	0.000277222
LSM11	5q33.3	0.342812	2.43326e-05	0.000277222
SYVN1	11q13.1	0.342718	2.44667e-05	0.000278591
TOMM22	22q13.1	-0.342686	2.45116e-05	0.000278942
SEMA6B	19p13.3	0.342655	2.45565e-05	0.000279294
PTGFR	1p31.1	0.342615	2.46139e-05	0.000279787
RPUSD2	15q15.1	-0.342576	2.46692e-05	0.000280255
FBLN1	22q13.31	0.342214	2.51938e-05	0.000286052
DARS	2q21.3	-0.34219	2.52284e-05	0.000286281
RPS29	14q21.3	-0.342096	2.53672e-05	0.000287692
RAB5C	17q21.2	-0.342052	2.5431e-05	0.000288252
PAK1IP1	6p24.2	-0.341958	2.55708e-05	0.000289507
RHNO1	12p13.33	-0.341958	2.55708e-05	0.000289507
WNT2B	1p13.2	0.341749	2.58821e-05	0.000292865
IKZF4	12q13.2	0.341706	2.59471e-05	0.000293434
UQCRC1	3p21.31	-0.341647	2.60361e-05	0.000294076
TBX18	6q14.3	0.341643	2.6042e-05	0.000294076
CSGALNACT2	10q11.21	0.341627	2.60658e-05	0.000294076
CDK4	12q14.1	-0.341623	2.60718e-05	0.000294076
POP7	7q22.1	-0.341619	2.60777e-05	0.000294076
MIR17HG	13q31.3	0.341513	2.62388e-05	0.000295725
ATG12	5q22.3	-0.341501	2.62568e-05	0.00029576
PXMP2	12q24.33	-0.341419	2.63828e-05	0.000297011
TMEM141	9q34.3	-0.34136	2.64731e-05	0.00029786
C10ORF12	10q24.1	0.341297	2.65698e-05	0.000298779
ARNT	1q21.3	0.341261	2.66244e-05	0.000299224
FCHO1	19p13.11	0.341218	2.66912e-05	0.000299805
ZNF445	3p21.31	0.341135	2.68192e-05	0.000301073
RGPD4	2q12.3	0.341112	2.68558e-05	0.000301315
MRPL38	17q25.1	-0.341072	2.69171e-05	0.000301666
FAM174B	15q26.1	0.341064	2.69293e-05	0.000301666
JAGN1	3p25.3	-0.341057	2.69416e-05	0.000301666
MRPS15	1p34.3	-0.341053	2.69477e-05	0.000301666
ARID3A	19p13.3	0.341021	2.69969e-05	0.000302046
LRCH4	7q22.1	0.340919	2.71571e-05	0.000303567
APBA1	9q21.12	0.340915	2.71633e-05	0.000303567
HEATR5B	2p22.2	0.340828	2.72996e-05	0.00030492
RPL18A	19p13.11	-0.340805	2.73369e-05	0.000305165
FDPSP2	7q11.23	0.340778	2.73782e-05	0.000305455
LOC283731	15q24.1	0.340739	2.7441e-05	0.000305984
FAM160A1	4q31.3	0.340658	2.75688e-05	0.000307237
KHNYN	14q12	0.340616	2.76369e-05	0.000307824
NHS	Xp22.2-p22.13	0.340529	2.77755e-05	0.000309162
SCNM1	1q21.3	-0.340521	2.77881e-05	0.000309162
NRL	14q11.2-q12	-0.340435	2.79274e-05	0.000310538
PPM1H	12q14.1-q14.2	0.340415	2.79591e-05	0.000310718
C16ORF70	16q22.1	0.340246	2.82335e-05	0.000313592
WHRN	9q32	0.340218	2.82784e-05	0.000313916
MRPL34	19p13.11	-0.340163	2.83684e-05	0.00031474
CCDC171	9p22.3	0.340009	2.86206e-05	0.000317328
MRPL1	4q21.1	-0.340002	2.86336e-05	0.000317328
FLG	1q21.3	0.339945	2.87278e-05	0.000318195
FBLN2	3p25.1	0.339927	2.87573e-05	0.00031824
CRTC2	1q21.3	0.339923	2.87638e-05	0.00031824
MTAP	9p21.3	0.339899	2.8803e-05	0.000318464
ITGAE	17p13.2	-0.339891	2.88161e-05	0.000318464
SLITRK5	13q31.2	0.339817	2.89405e-05	0.000319559
ZNF208	19p12	0.339813	2.89472e-05	0.000319559
UMPS	3q21.2	-0.339584	2.933e-05	0.000323605
LRRC3	21q22.3	0.339573	2.935e-05	0.000323646
RPRD1A	18q12.2	-0.339454	2.95501e-05	0.000325672
DROSHA	5p13.3	0.339427	2.95969e-05	0.000326008
LENG8	19q13.42	0.339407	2.96305e-05	0.000326197
CNOT9	2q35	-0.339281	2.98459e-05	0.000328387
TRIM46	1q22	0.339238	2.99203e-05	0.000328724
CLSTN3	12p13.31	0.339238	2.99203e-05	0.000328724
ASTL	2q11.2	0.339235	2.9926e-05	0.000328724
TMA7	3p21.31	-0.339187	3.00084e-05	0.000329447
TMCO1	1q24.1	-0.339104	3.01513e-05	0.000330833
ALKBH1	14q24.3	-0.339065	3.02195e-05	0.0003314
RAD51D	17q12	-0.338951	3.04183e-05	0.000333396
DGUOK	2p13.1	-0.338907	3.04941e-05	0.000334033
TDRD10	1q21.3	0.338898	3.051e-05	0.000334033
PLAC4	21q22.2	0.338869	3.05603e-05	0.0003344
GMFB	14q22.2	-0.338813	3.06599e-05	0.000335306
MYO3A	10p12.1	0.338535	3.11524e-05	0.000340505
NDUFAF8	17q25.3	-0.338502	3.12118e-05	0.000340967
ANAPC15	11q13.4	-0.338486	3.124e-05	0.000341088
PCNX2	1q42.2	0.338474	3.12611e-05	0.000341132
RTN4RL1	17p13.3	0.338459	3.12888e-05	0.000341246
MRPS33	7q34	-0.338415	3.13671e-05	0.000341804
ITIH5	10p14	0.338411	3.13742e-05	0.000341804
FLOT1	6p21.33	-0.338317	3.15445e-05	0.000343471
STAT6	12q13.3	0.338199	3.17587e-05	0.000345482
MPO	17q22	0.338196	3.17639e-05	0.000345482
INPP5F	10q26.11	0.338116	3.19094e-05	0.000346875
SLC7A4	22q11.21	0.338095	3.19482e-05	0.000347108
RPL29	3p21.2	-0.337982	3.21548e-05	0.000349162
PHRF1	11p15.5	0.337896	3.23145e-05	0.000350514
SS18	18q11.2	0.337896	3.23145e-05	0.000350514
POLR2C	16q21	-0.337833	3.24312e-05	0.000351588
TMED5	1p22.1	-0.337817	3.24604e-05	0.000351713
C19ORF48	19q13.33	-0.337785	3.25189e-05	0.000352156
ZNF135	19q13.43	0.337758	3.25702e-05	0.00035252
AUP1	2p13.1	-0.337671	3.27319e-05	0.000354044
C14ORF119	14q11.2	-0.337663	3.27467e-05	0.000354044
IER2	19p13.13	0.337636	3.27983e-05	0.00035441
PSMB4	1q21.3	-0.337565	3.29314e-05	0.000355655
TENT4B	16q12.1	0.337518	3.30204e-05	0.000356424
ZNF318	6p21.1	0.337498	3.30576e-05	0.000356631
LOC143188	10q25.2	0.337483	3.30867e-05	0.000356752
PLCH2	1p36.32	0.337467	3.31171e-05	0.000356861
SMCR5	-	0.337458	3.31326e-05	0.000356861
TUG1	22q12.2	0.337321	3.33938e-05	0.000359479
NPBWR1	8q11.23	0.3373	3.34328e-05	0.000359657
MRPL16	11q12.1	-0.337293	3.34463e-05	0.000359657
RBBP6	16p12.1	0.33727	3.34915e-05	0.000359948
SH3RF3	2q13	0.33723	3.35668e-05	0.00036053
C17ORF107	17p13.2	0.337222	3.35819e-05	0.00036053
JTB	1q21.3	-0.337211	3.36046e-05	0.000360579
CDH12	5p14.3	0.337201	3.36237e-05	0.000360591
PIK3CD	1p36.22	0.337187	3.36499e-05	0.000360677
SERINC4	15q15.3	0.337144	3.37325e-05	0.000361368
RNF123	3p21.31	0.337104	3.3809e-05	0.000361993
ANKRD24	19p13.3	0.337093	3.38318e-05	0.000362042
SLC25A26	3p14.1	-0.336994	3.40223e-05	0.000363885
TRAF3	14q32.32	0.336915	3.41754e-05	0.000365326
LYRM2	6q15	-0.336896	3.42138e-05	0.00036554
TAF3	10p14	0.336845	3.43138e-05	0.000366412
STARD7	2q11.2	-0.336813	3.43754e-05	0.000366874
RNF5	6p21.32	-0.336793	3.4414e-05	0.000366892
TENM3	4q34.3-q35.1	0.336793	3.4414e-05	0.000366892
SMC6	2p24.2	0.336766	3.44681e-05	0.000367272
SPTBN4	19q13.2	0.33668	3.4638e-05	0.000368695
C7ORF50	7p22.3	-0.336679	3.46386e-05	0.000368695
ANP32A-IT1	15q23	0.336494	3.50058e-05	0.000372404
FGD5	3p25.1	0.336439	3.51156e-05	0.000373373
CIT	12q24.23	0.336416	3.51629e-05	0.000373476
RFX1	19p13.12	0.336416	3.51629e-05	0.000373476
CARMIL2	16q22.1	0.336396	3.52023e-05	0.000373696
AHNAK2	14q32.33	0.33636	3.52733e-05	0.000374251
PHF8	Xp11.22	0.336301	3.53921e-05	0.00037531
CAMKK1	17p13.2	0.336274	3.54476e-05	0.000375699
SLC8A2	19q13.32	0.336254	3.54873e-05	0.00037592
PIP5K1C	19p13.3	0.336187	3.56227e-05	0.000377153
ARHGAP1	11p11.2	0.336136	3.57265e-05	0.000378052
ZCCHC14	16q24.2	0.336089	3.58226e-05	0.000378867
PPIL3	2q33.1	-0.336042	3.59189e-05	0.000379685
DGKH	13q14.11	0.336018	3.59672e-05	0.000379962
MPC1	6q27	-0.33601	3.59833e-05	0.000379962
EEF2KMT	16p13.3	-0.335998	3.60075e-05	0.000380015
DNM3	1q24.3	0.335947	3.61124e-05	0.00038092
GIPC1	19p13.12	-0.335927	3.61528e-05	0.000381145
CLN5	13q22.3	-0.335908	3.61932e-05	0.00038137
OSBP	11q12.1	0.335841	3.63311e-05	0.00038262
SMG7	1q25.3	0.335668	3.66903e-05	0.000386198
ISLR2	15q24.1	0.335601	3.683e-05	0.000387259
MAPKBP1	15q15.1	0.335601	3.683e-05	0.000387259
SKI	1p36.33-p36.32	0.335565	3.69041e-05	0.000387834
PPP1R9A	7q21.3	0.335534	3.69701e-05	0.00038826
APOM	6p21.33	-0.335526	3.69867e-05	0.00038826
JRKL	11q21	0.335518	3.70032e-05	0.00038826
JARID2	6p22.3	0.335424	3.72021e-05	0.000390111
CPNE3	8q21.3	-0.335416	3.72187e-05	0.000390111
TNK1	17p13.1	0.335359	3.73387e-05	0.000391163
HYPK	15q15.3	-0.335329	3.7402e-05	0.00039162
FAM186B	12q13.12	0.335306	3.74514e-05	0.000391931
PSRC1	1p13.3	-0.335231	3.76113e-05	0.000393397
SSR2	1q22	-0.335199	3.76785e-05	0.000393893
POLR2M	15q21.3	-0.33514	3.78048e-05	0.000394976
CEP350	1q25.2	0.335132	3.78217e-05	0.000394976
KCNK12	2p16.3	0.33508	3.79343e-05	0.000395944
GCN1	12q24.23	0.334987	3.81351e-05	0.000397832
GHR	5p13.1-p12	0.334955	3.82032e-05	0.000398333
USP48	1p36.12	0.334908	3.83055e-05	0.000399191
TRMT10C	3q12.3	-0.334837	3.84595e-05	0.000400587
TMEM183A	1q32.1	-0.334806	3.85282e-05	0.000401092
LPAR2	19p13.11	0.334774	3.85969e-05	0.000401597
ARL2BP	16q13	-0.334636	3.8899e-05	0.00040453
SLC16A5	17q25.1	0.334624	3.8925e-05	0.000404589
KLHL31	6p12.1	0.334596	3.89879e-05	0.00040503
CSNK2B	6p21.33	-0.334581	3.90205e-05	0.000405158
LYNX1	8q24.3	0.334471	3.92645e-05	0.000407418
BASP1-AS1	5p15.1	0.334457	3.92957e-05	0.000407418
RBMS3	3p24.1	0.334455	3.92995e-05	0.000407418
SLC22A20P	11q13.1	0.334376	3.94763e-05	0.000409038
UBB	17p11.2	-0.334333	3.95715e-05	0.000409811
PDP1	8q22.1	0.33431	3.96244e-05	0.000410145
R3HCC1L	10q24.2	0.33429	3.96685e-05	0.00041035
SERTAD4	1q32.2	0.334282	3.96854e-05	0.00041035
SEMA4D	9q22.2	0.33427	3.97126e-05	0.000410419
SARNP	12q13.2	-0.334251	3.97561e-05	0.000410655
GPX1	3p21.31	-0.334239	3.97834e-05	0.000410724
MAPK15	-	0.334219	3.98273e-05	0.000410964
ZNF585A	19q13.12	-0.334199	3.98719e-05	0.000411212
TNRC18	7p22.1	0.334164	3.99518e-05	0.000411822
RNF128	Xq22.3	0.334127	4.00356e-05	0.000412472
ADAR	1q21.3	0.334066	4.01745e-05	0.000413689
MRPL23	11p15.5	-0.33401	4.02997e-05	0.000414764
MASP2	1p36.22	0.333995	4.03355e-05	0.000414918
SIN3B	19p13.11	0.333869	4.06233e-05	0.000417663
GPX7	1p32.3	-0.333825	4.07227e-05	0.000418469
RPAP2	1p22.1	-0.333802	4.0777e-05	0.000418811
FABP7	6q22.31	-0.333684	4.10495e-05	0.000421393
OLA1	2q31.1	-0.333644	4.11408e-05	0.000421894
NUTM2D	10q23.2	0.333644	4.11408e-05	0.000421894
ARID1B	6q25.3	0.333613	4.12139e-05	0.000422426
TRPV4	12q24.11	0.333589	4.12688e-05	0.000422648
HK1	10q22.1	0.333585	4.12779e-05	0.000422648
MRPL48	11q13.4	-0.333499	4.14799e-05	0.000424498
TMEM14C	6p24.2	-0.333447	4.15997e-05	0.000425505
NTN5	19q13.33	0.333436	4.16274e-05	0.00042557
CNBP	3q21.3	-0.333381	4.17569e-05	0.000426674
FAM126B	2q33.1	0.333345	4.18403e-05	0.000427307
PKIB	6q22.31	-0.333325	4.18867e-05	0.000427562
PRSS53	16p11.2	0.333259	4.20449e-05	0.000428957
ARL14EP	11p14.1	-0.333245	4.20767e-05	0.000429062
NDST2	10q22.2	0.333227	4.21195e-05	0.000429249
NEK9	14q24.3	0.333219	4.21381e-05	0.000429249
CIAO2A	15q22.31	-0.333207	4.21662e-05	0.000429315
TRAPPC4	11q23.3	-0.33316	4.22785e-05	0.000430238
RAC1	7p22.1	-0.333125	4.23629e-05	0.000430876
ANKRD36BP2	2p11.2	0.333069	4.24953e-05	0.000432003
SOWAHB	4q21.1	0.333022	4.26076e-05	0.000432924
ASB1	2q37.3	0.332995	4.26737e-05	0.000433249
ZNF223	19q13.31	-0.332991	4.26831e-05	0.000433249
INE1	Xp11.3	0.332798	4.31487e-05	0.000437528
GYG1	3q24	-0.332798	4.31487e-05	0.000437528
COG1	17q25.1	0.332704	4.33784e-05	0.000439634
EFR3B	2p23.3	0.33268	4.3436e-05	0.000439994
MSANTD1	4p16.3	0.332624	4.35724e-05	0.000441151
NEFL	8p21.2	0.332607	4.36133e-05	0.000441341
RBFOX3	17q25.3	0.332578	4.36857e-05	0.000441731
ICE2	15q22.2	-0.332574	4.36962e-05	0.000441731
UBE4B	1p36.22	0.332562	4.37252e-05	0.0004418
TTC16	9q34.11	0.332542	4.37744e-05	0.000442073
CACNB3	12q13.12	0.332503	4.38705e-05	0.000442818
CSMD3	8q23.3	0.332491	4.38996e-05	0.000442887
TMEM267	5p12	-0.332475	4.39384e-05	0.000443055
ZC3H13	13q14.13	0.332412	4.40941e-05	0.0004444
GRM4	6p21.31	0.332301	4.43701e-05	0.000446955
NME4	16p13.3	-0.332204	4.46134e-05	0.000449179
RXFP3	5p13.2	0.332063	4.49655e-05	0.000452496
CCDC120	Xp11.23	0.332054	4.49893e-05	0.000452506
FLRT2	14q31.3	0.332042	4.50192e-05	0.000452578
CALM2	2p21	-0.332019	4.50788e-05	0.000452949
HADHB	2p23.3	-0.331983	4.51684e-05	0.000453621
NCOA7	6q22.31-q22.32	0.331952	4.52483e-05	0.000454193
COPB1	11p15.2	-0.33192	4.53282e-05	0.000454766
TMLHE	Xq28	-0.331897	4.53874e-05	0.000455131
NSUN2	5p15.31	0.331838	4.55387e-05	0.000456418
CCDC59	12q21.31	-0.331782	4.56795e-05	0.000457474
FAM217A	6p25.2	0.331778	4.569e-05	0.000457474
RHEB	7q36.1	-0.331593	4.61655e-05	0.000462003
NPHP4	1p36.31	0.33157	4.62266e-05	0.000462382
RBM22	5q33.1	-0.331534	4.63183e-05	0.000463067
DHX40	17q23.1	-0.331479	4.64614e-05	0.000464236
ABCC5	3q27.1	0.331471	4.64819e-05	0.000464236
SLC13A5	17p13.1	0.33145	4.65387e-05	0.00046457
PRH1	12p13.2	-0.331401	4.66666e-05	0.00046538
C12ORF57	12p13.31	-0.331401	4.66666e-05	0.00046538
KIF21B	1q32.1	0.331369	4.67489e-05	0.000465837
[truncated: 17,917 more rows]
